# Supplementary material for: Epigenetic Features in Newborns Associated with Preadolescence Lung Function and Asthma Acquisition during Adolescence
Source: Epigenomes. 2024 Mar 22;8(2):12. doi: 10.3390/epigenomes8020012 (PMC10961756; doi:10.3390/epigenomes8020012)
Supplement: Supplementary file 1 [file epigenomes-08-00012-s001.zip]

Archive with 4 entries (4 files):
- Supplementary file S1_selected CpGs.xlsx
- Supplementary file S2_replicated CpGs.xlsx
- Supplementary file S3_pathways.xlsx
- Supplementary file S4 top 10 pathway ALSPAC.pdf
