# Supplementary material for: Epigenetic Features in Newborns Associated with Preadolescence Lung Function and Asthma Acquisition during Adolescence
Source: Epigenomes. 2024 Mar 22;8(2):12. doi: 10.3390/epigenomes8020012 (PMC10961756; doi:10.3390/epigenomes8020012)
Supplement: Supplementary file 1 [file epigenomes-08-00012-s001.zip › Supplementary file S1_selected CpGs.xlsx]

## Sheet: AA
CpG	Regression Coefficient	Std. Error	z value	raw Pvalue	chromosome	mapinfo	Gene_name
cg00024367	3.11764	0.851674	3.6606	0.000251622	8	37623731	PROSC
cg00060628	2.49852	0.740853	3.37249	0.000744914	19	49714580	TRPM4,TRPM4
cg00147160	-4.42528	1.35546	-3.26479	0.00109545	1	26503991	CNKSR1,CNKSR1,CNKSR1
cg00171126	-1.03146	0.366367	-2.81539	0.00487184	21	40752522	WRB
cg00415748	-2.67198	0.743986	-3.59144	0.000328861	13	107360539	LINC00443
cg00472837	1.95871	0.619749	3.1605	0.001575	20	1514929	SIRPD
cg00764364	3.73534	1.08503	3.44263	0.000576097	15	100851099	ADAMTS17
cg00770784	-1.08924	0.33628	-3.23909	0.00119912	16	75468297	CFDP1
cg00919821	3.45766	0.974564	3.5479	0.000388315	5	146781177	DPYSL3,DPYSL3
cg01116946	-1.55401	0.48001	-3.23744	0.00120606	12	124155509	TCTN2,TCTN2
cg01148441	1.30956	0.362133	3.61623	0.000298922	22	43807949	MPPED1
cg01194881	-2.03184	0.519919	-3.908	9.30636e-05	1	171711580	VAMP4,VAMP4,VAMP4
cg01296694	-1.78107	0.523579	-3.40172	0.000669632	12	125441342	DHX37
cg01492536	-2.10256	0.611461	-3.43858	0.00058477	17	71986008	LINC00469
cg01497527	3.41199	1.06614	3.20033	0.00137269	15	65214165	ANKDD1A
cg01605174	-1.71759	0.525825	-3.26646	0.00108899	1	7887746	PER3,PER3,PER3,PER3,PER3
cg01660473	-1.19496	0.363356	-3.28867	0.00100662	13	28395757	GSX1
cg01882126	-4.3773	1.2582	-3.47901	0.000503278	11	108604316	DDX10
cg01940753	-2.42507	0.707137	-3.42942	0.000604882	15	81069622	CEMIP
cg02030225	5.15441	1.42209	3.62453	0.000289485	2	98912399	VWA3B
cg02064366	1.94212	0.597542	3.25018	0.00115331	17	79045526	BAIAP2,BAIAP2,BAIAP2,BAIAP2
cg02086971	-4.6747	1.31478	-3.55549	0.000377279	16	27247587	NSMCE1
cg02102717	-0.674388	0.224427	-3.00493	0.00265638	4	103748497	UBE2D3,UBE2D3,UBE2D3,UBE2D3,UBE2D3,UBE2D3,UBE2D3,UBE2D3,UBE2D3
cg02376610	-1.67936	0.529397	-3.17221	0.00151283	17	77609624	LINC02078
cg02397720	-0.744676	0.24646	-3.02148	0.00251538	2	238512407	RAB17
cg02408187	-1.65552	0.523628	-3.16164	0.00156886	12	110436903	ANKRD13A
cg02644663	3.85013	1.12345	3.42706	0.000610165	19	19380821	TM6SF2
cg02691876	-1.5298	0.433153	-3.53178	0.000412773	3	131725636	CPNE4,CPNE4,CPNE4
cg02693033	-2.42845	0.72833	-3.33428	0.000855213	5	2643299	IRX2,C5orf38
cg02761266	2.25013	0.688087	3.27013	0.00107499	4	129522639	LINC02615
cg03080605	2.77482	0.691564	4.01239	6.01073e-05	1	157258181	ETV3L
cg03130180	2.2342	0.675147	3.3092	0.000935629	6	30312857	RPP21
cg03144922	2.2776	0.743591	3.06298	0.00219146	4	111540992	PITX2,PITX2,PITX2
cg03198176	-3.0558	0.962143	-3.17604	0.00149303	2	234620154	UGT1A5,UGT1A6,UGT1A10,UGT1A9,UGT1A6,UGT1A7,UGT1A8
cg03229996	4.59596	1.40587	3.26911	0.00107885	16	88491019	ZNF469
cg03344672	2.41569	0.741113	3.25954	0.00111591	2	54887933	SPTBN1,SPTBN1
cg03365733	-2.71886	0.860882	-3.15823	0.00158731	6	100055662	PRDM13
cg03460527	-2.54535	0.728903	-3.49203	0.000479371	1	95008117	F3
cg03494828	-4.14309	1.15033	-3.60165	0.000316204	1	155569043	MSTO1
cg03553537	5.68451	1.67697	3.38975	0.000699576	7	130023495	CPA1
cg03562528	-3.84668	1.12265	-3.42643	0.000611564	14	94423943	ASB2
cg03609024	2.61717	0.778333	3.36254	0.000772292	13	112901351	LINC01070
cg03654391	-1.98407	0.753007	-2.63487	0.00841707	13	100037618	UBAC2,UBAC2,UBAC2
cg03828874	-2.40519	0.719228	-3.34413	0.000825412	5	3605954	IRX1
cg03900446	-4.1988	1.25486	-3.34604	0.00081974	4	64211723	NA
cg04017836	3.41371	0.965763	3.53473	0.000408194	7	65315216	VKORC1L1
cg04098585	-1.0148	0.329687	-3.07806	0.00208351	2	204571215	CD28,CD28
cg04110544	-1.7786	0.570729	-3.11635	0.00183102	5	42424942	GHR
cg04142929	1.70387	0.552864	3.08189	0.00205688	12	54558297	SMUG1
cg04173586	1.37832	0.441152	3.12435	0.00178197	19	2167496	DOT1L
cg04267948	-2.34384	0.703223	-3.333	0.000859151	9	78979658	PCSK5
cg04407253	-3.93573	1.14078	-3.45004	0.000560502	9	126587892	DENND1A,DENND1A
cg04420319	-2.05326	0.632816	-3.24464	0.001176	12	133562711	ZNF26
cg04459703	3.57264	0.991501	3.60326	0.000314252	13	28719616	PAN3
cg04464684	2.56334	0.791597	3.23819	0.00120289	2	217526277	IGFBP2
cg04491367	-0.664974	0.258997	-2.5675	0.0102435	16	89314115	ZNF778
cg04504001	2.20342	0.657848	3.34944	0.000809761	16	74340046	PSMD7
cg04612667	-1.74011	0.498493	-3.49073	0.000481702	6	27706340	LINC01012
cg04771413	-2.52612	0.746532	-3.38381	0.000714881	2	5896549	SOX11
cg04883966	2.81965	0.84841	3.32346	0.000889098	1	240251039	FMN2
cg05031034	1.98887	0.619795	3.20892	0.00133236	15	65411022	PDCD7
cg05033322	-0.623964	0.221522	-2.81672	0.00485172	11	108093245	ATM,NPAT
cg05081050	2.82334	0.855085	3.30183	0.000960579	14	105639533	NUDT14
cg05119076	2.12698	0.656553	3.23962	0.00119691	17	35215768	LHX1-DT,LHX1
cg05153781	3.93923	1.21265	3.24844	0.00116038	14	105132479	INF2
cg05345446	-2.8709	0.855418	-3.35613	0.000790403	18	5298430	ZBTB14
cg05359777	-3.15707	0.929896	-3.39508	0.000686082	2	741831	TMEM18
cg05393175	2.64407	0.804177	3.28792	0.0010093	13	31712991	HSPH1,HSPH1,HSPH1,HSPH1
cg05487290	2.95282	0.850895	3.47025	0.000519982	11	2029538	H19
cg05683333	4.29989	1.36679	3.14598	0.00165532	6	36629775	CDKN1A
cg05796661	3.67452	1.14711	3.20329	0.00135865	3	9990857	PRRT3,PRRT3-AS1
cg05807722	2.80131	0.844371	3.31762	0.000907872	16	67697020	C16orf48
cg06122234	2.90043	0.892699	3.24906	0.00115789	11	47929991	NUP160
cg06169148	3.62143	0.915161	3.95715	7.58485e-05	13	114837739	RASA3
cg06270862	-3.92012	1.1463	-3.4198	0.000626671	17	30806951	PSMD11,PSMD11
cg06316886	1.23433	0.43185	2.85825	0.00425988	2	177027043	HOXD3
cg06365057	-0.408728	0.156903	-2.60497	0.00918833	10	50323706	C10orf72,C10orf72
cg06401307	-4.36022	1.23783	-3.52246	0.000427568	2	1978113	MYT1L,MYT1L
cg06414095	3.42848	1.0894	3.14714	0.00164878	19	1379969	PWWP3A
cg06526753	1.67472	0.462041	3.62462	0.000289383	15	48623668	DUT,DUT,DUT,DUT,DUT
cg06566039	1.67108	0.530272	3.15136	0.00162513	6	22569785	HDGFL1,HDGFL1
cg06625332	2.93179	0.968042	3.02857	0.0024571	17	54969303	MIR3614,TRIM25
cg06646110	2.74782	0.883137	3.11144	0.0018618	9	100365791	TSTD2
cg06701627	2.00644	0.59233	3.38736	0.000705679	19	5244269	PTPRS,PTPRS,PTPRS,PTPRS
cg07279178	-1.12772	0.33945	-3.3222	0.00089311	16	22217694	EEF2K,EEF2K
cg07884197	-2.5107	0.785722	-3.1954	0.00139636	8	55671539	RP1
cg08018888	-3.41404	1.06023	-3.2201	0.00128145	12	112258199	ALDH2
cg08111661	-3.72298	1.00027	-3.72197	0.000197675	12	2223540	CACNA1C,CACNA1C,CACNA1C,CACNA1C,CACNA1C,CACNA1C,CACNA1C,CACNA1C,CACNA1C,CACNA1C,CACNA1C,CACNA1C,CACNA1C,CACNA1C,CACNA1C,CACNA1C,CACNA1C,CACNA1C,CACNA1C,CACNA1C,CACNA1C,CACNA1C,CACNA1C
cg08236479	-2.98895	0.900958	-3.31753	0.000908186	16	78005126	VAT1L
cg08387603	2.93447	0.82959	3.53725	0.000404315	5	132796170	FSTL4
cg08587406	3.86766	1.15359	3.35273	0.000800198	11	66070467	TMEM151A
cg08616516	2.27209	0.586734	3.87244	0.000107751	11	88796092	GRM5
cg08848269	2.70796	0.796129	3.40141	0.000670403	1	39282666	RRAGC
cg08893918	2.66233	0.721506	3.68996	0.000224286	8	1420735	DLGAP2
cg08942386	-2.20453	0.636647	-3.46272	0.000534747	1	242792794	PLD5
cg08954286	-3.50635	1.03611	-3.38416	0.000713957	3	4125258	SUMF1
cg09069900	-1.94905	0.589785	-3.30468	0.000950865	13	113776964	F10
cg09423021	-1.50247	0.472173	-3.18203	0.00146248	1	226960554	ITPKB
cg09457121	2.84437	0.816967	3.48162	0.000498384	2	220420834	OBSL1
cg09486526	-1.83157	0.588461	-3.11248	0.0018552	9	125207819	OR1J1
cg09717796	1.85937	0.541973	3.43073	0.00060195	12	95676272	VEZT,VEZT,VEZT
cg09736440	-3.23232	1.01413	-3.18729	0.00143615	6	35732287	ARMC12
cg09779827	2.36471	0.671593	3.52105	0.000429844	6	348323	DUSP22
cg09890400	-3.13436	0.877791	-3.57073	0.000355985	1	26503858	CNKSR1,CNKSR1
cg09954068	-2.24944	0.654665	-3.43601	0.000590347	10	88597421	BMPR1A
cg10007692	-2.12246	0.697804	-3.04162	0.00235306	19	14640546	TECR
cg10015871	-3.43547	0.98958	-3.47164	0.000517281	12	49931501	KCNH3
cg10105501	-2.35793	0.77708	-3.03434	0.0024106	1	42836436	RIMKLA
cg10131604	3.28396	0.958912	3.42468	0.000615535	12	112957972	PTPN11
cg10137768	3.38614	1.01459	3.33746	0.000845478	11	62394307	GANAB,GANAB,GANAB,GANAB,GANAB
cg10355708	3.42444	1.01747	3.36566	0.000763608	8	145618298	ADCK5
cg10380221	-2.68781	0.829118	-3.24178	0.00118787	16	31075618	ZNF668
cg10480513	1.08913	0.337651	3.2256	0.00125708	10	70748860	KIAA1279
cg10723140	-2.14321	0.599334	-3.57598	0.000348917	9	96016189	WNK2,WNK2
cg10729196	3.29205	0.880782	3.73765	0.000185747	3	149797095	RNF13
cg10766367	1.43602	0.500925	2.86673	0.00414734	7	128695399	TNPO3,TNPO3,TNPO3,TPI1P2
cg10782761	1.59874	0.499944	3.19785	0.00138458	5	9759735	LOC285692
cg10786917	3.09296	0.930545	3.32381	0.000887971	16	30664865	PRR14
cg10892290	2.78746	0.82299	3.38698	0.000706655	11	19459729	NAV2
cg10909141	3.89215	1.30202	2.98933	0.00279592	10	73438994	CDH23,CDH23,CDH23
cg11023900	-2.71136	0.884929	-3.06393	0.0021845	3	138657666	LINC01391
cg11052832	2.42382	0.778181	3.11472	0.00184118	15	59929131	GTF2A2
cg11132045	2.9632	0.921821	3.21451	0.00130668	11	66674328	PC,PC,PC
cg11271346	2.02556	0.612469	3.30721	0.000942306	4	146267367	OTUD4
cg11373066	2.4114	0.750669	3.21233	0.00131661	9	137582109	COL5A1,COL5A1
cg11391036	-1.97344	0.601619	-3.28022	0.00103726	8	146053477	ZNF7
cg11498860	1.91474	0.662073	2.89204	0.00382746	12	50092193	FMNL3,FMNL3
cg11586330	-1.82777	0.547418	-3.3389	0.000841114	12	113900751	LHX5
cg11773537	3.65407	1.02393	3.56868	0.000358786	6	32137061	AGPAT1,AGPAT1
cg11805806	-2.83909	0.738738	-3.84317	0.000121457	12	14870059	GUCY2C
cg11811510	-2.22713	0.657036	-3.38967	0.000699781	19	43032683	CEACAM1,CEACAM1
cg11934097	2.96891	0.870579	3.41027	0.000648993	5	134643066	C5orf66
cg11970192	-2.74308	0.819288	-3.34813	0.000813588	15	80215376	C15orf37,ST20
cg11990770	2.46544	0.804125	3.066	0.00216946	10	134721172	CFAP46
cg12272198	2.80772	0.896654	3.13132	0.0017402	18	47808805	CXXC1,MBD1,MBD1,CXXC1,MBD1,MBD1,MBD1
cg12277036	-3.75115	0.883306	-4.24671	2.16933e-05	4	181679188	LINC00290
cg12286540	-1.07513	0.322841	-3.33022	0.000867765	19	1592887	MBD3
cg12329329	4.65132	1.30876	3.55398	0.000379444	1	11889727	CLCN6,CLCN6,CLCN6
cg12389209	2.32576	0.795385	2.92407	0.00345482	7	133164177	EXOC4,EXOC4
cg12419135	-1.961	0.586018	-3.34631	0.000818949	17	29719023	RAB11FIP4
cg12456539	3.17919	1.03451	3.07313	0.00211829	10	118246635	PNLIPRP3
cg12469306	-2.39011	0.830451	-2.87809	0.00400094	1	230850110	AGT,AGT
cg12471378	-1.67918	0.520106	-3.22854	0.00124424	19	31705093	TSHZ3
cg12493276	3.70222	1.06953	3.46155	0.000537083	16	90106609	GAS8,GAS8,GAS8,GAS8,URAHP
cg12527440	4.92076	1.3766	3.57457	0.000350798	19	13908134	ZSWIM4
cg12545875	-3.0051	0.886016	-3.3917	0.000694611	6	86460767	SNHG5
cg12620893	-1.6418	0.527878	-3.11019	0.00186966	7	102984348	DNAJC2,DNAJC2
cg12668523	-0.721503	0.208766	-3.45603	0.00054819	21	46851112	COL18A1
cg12692263	-2.40854	0.771197	-3.12311	0.00178948	6	131292672	EPB41L2,EPB41L2,EPB41L2,EPB41L2,EPB41L2
cg12709207	-1.78647	0.571553	-3.12565	0.00177414	17	77609074	RBFOX3
cg13189207	1.82501	0.526733	3.46477	0.000530682	1	45083124	RNF220
cg13233407	-2.19993	0.642345	-3.42485	0.000615146	12	54393709	HOXC9
cg13270055	-1.39721	0.407877	-3.42557	0.000613507	22	36960499	CACNG2
cg13296577	-3.81164	1.04608	-3.64374	0.000268703	21	40159530	LINC00114
cg13312337	3.48504	1.08596	3.20918	0.00133116	2	74612759	LOC100189589
cg13539854	2.89324	0.825741	3.50381	0.000458646	9	138377993	KIAA0649
cg13714026	-1.77581	0.490267	-3.62213	0.000292182	10	73385503	CDH23,CDH23
cg13995006	-2.86449	0.761019	-3.76402	0.000167206	8	118532813	MED30
cg14097773	4.8581	1.4261	3.40657	0.000657839	13	114123258	DCUN1D2
cg14167596	-1.48118	0.412299	-3.59249	0.00032753	4	4862910	MSX1
cg14171607	-2.55057	0.774375	-3.29372	0.000988725	8	12891343	TRMT9B
cg14191715	3.47829	1.08218	3.21417	0.00130824	11	43946802	ALKBH3,ALKBH3-AS1
cg14291650	-2.47169	0.793465	-3.11505	0.00183913	15	65325589	MTFMT
cg14355661	-3.42868	1.04479	-3.28168	0.0010319	1	151127638	TNFAIP8L2-SCNM1,TNFAIP8L2
cg14376607	2.68213	0.894541	2.99833	0.00271463	6	30707629	FLOT1
cg14417226	2.8361	0.904437	3.13576	0.00171409	14	64702172	ESR2,ESR2,ESR2,MIR548AZ,ESR2,ESR2,ESR2,ESR2,ESR2,ESR2
cg14561276	2.91094	0.884419	3.29135	0.00099706	19	36210811	MLL4
cg14603886	-3.14677	0.907762	-3.46651	0.000527259	17	62206650	ERN1
cg14645599	3.08864	0.972416	3.17625	0.00149191	19	9996200	OLFM2,OLFM2
cg14714391	-1.20155	0.350995	-3.42328	0.000618713	5	76010444	F2R
cg14801792	2.11385	0.877761	2.40823	0.0160302	14	92907587	SLC24A4,SLC24A4,SLC24A4
cg14853080	1.76693	0.549951	3.21288	0.00131413	8	48585982	SPIDR,SPIDR,SPIDR,SPIDR
cg14906810	3.52319	0.946197	3.72352	0.000196462	2	152378577	NEB,NEB,NEB
cg15067687	3.57059	1.12327	3.17874	0.00147919	7	127658301	SND1
cg15127702	-2.09809	0.534703	-3.92385	8.71467e-05	7	101079617	EMID2
cg15200994	2.03394	0.566455	3.59065	0.000329855	15	101606846	LRRK1
cg15254954	-3.41709	1.04628	-3.26594	0.001091	19	8420745	KANK3
cg15345477	-2.63547	0.802463	-3.28423	0.00102262	10	130279644	LINC01163
cg15717840	2.32954	0.887027	2.62624	0.00863344	6	3340979	SLC22A23,SLC22A23
cg15982535	3.27273	0.962074	3.40174	0.000669581	2	78182350	SNAR-H
cg16061101	-2.68635	0.741896	-3.62092	0.000293554	20	35029559	DLGAP4
cg16218910	2.87779	0.838428	3.43236	0.000598346	17	78878579	RPTOR,RPTOR
cg16622920	-3.76014	0.96701	-3.88842	0.000100898	6	28956312	ZNF311
cg16709254	1.352	0.410303	3.29512	0.000983797	2	241262732	COPS9
cg16713357	2.69021	0.862879	3.11771	0.00182261	11	2693141	KCNQ1,KCNQ1OT1,KCNQ1
cg16782941	3.24038	0.93119	3.47983	0.000501737	17	19240932	B9D1
cg16850393	2.48283	0.729144	3.40513	0.000661323	7	135391633	SLC13A4
cg16922275	1.80641	0.572433	3.15567	0.00160133	15	59063609	FAM63B,FAM63B
cg17128833	-3.1263	0.841792	-3.71386	0.000204122	11	3647695	TRPC2
cg17266287	-1.40032	0.427648	-3.27447	0.00105861	12	3368646	TSPAN9,TSPAN9
cg17347810	-2.19077	0.605587	-3.61759	0.000297354	19	42349010	LYPD4,DMRTC2
cg17380323	2.98061	0.864279	3.44867	0.000563365	10	27895530	RAB18
cg17576979	2.77796	0.897328	3.09581	0.00196276	6	156829046	MIR4466
cg17585031	6.22745	1.75472	3.54898	0.000386731	17	25798942	KSR1
cg17685970	-3.99214	1.214	-3.28842	0.00100753	8	72247946	EYA1,EYA1,EYA1,EYA1,EYA1,EYA1
cg17727795	2.98753	0.87466	3.41565	0.000636301	5	2703320	IRX2
cg17906168	2.63765	0.830054	3.17768	0.00148459	13	107144353	EFNB2
cg18022258	-2.96174	0.841553	-3.51937	0.000432569	7	105449844	ATXN7L1,ATXN7L1
cg18027592	2.8787	0.919936	3.12923	0.00175263	13	76235074	LMO7
cg18244483	-2.66424	0.797139	-3.34225	0.000831034	4	107423468	TBCK
cg18258271	3.05563	0.954917	3.19989	0.00137482	11	394855	PKP3,PKP3
cg18397653	1.66548	0.535174	3.11203	0.00185803	4	88571653	DMP1,DMP1
cg18411660	2.57969	0.818667	3.15109	0.00162663	7	157579880	PTPRN2,PTPRN2,PTPRN2
cg18471660	-2.20769	0.670011	-3.29501	0.000984179	19	56880388	ZNF542,ZNF542,ZNF542,ZNF542
cg18586891	3.40835	1.00953	3.37619	0.000734964	4	952366	TMEM175
cg18644481	2.19067	0.668137	3.27877	0.00104261	6	31854849	EHMT2,EHMT2
cg18733820	0.988376	0.288154	3.43003	0.00060352	17	65362741	PSMD12,PSMD12
cg18980028	-1.32808	0.363499	-3.65359	0.000258601	17	33104065	TMEM132E
cg19243533	3.49134	1.04134	3.35275	0.000800143	1	43205605	CLDN19,CLDN19
cg19318179	-1.37222	0.479649	-2.86088	0.00422462	7	29288369	CHN2,CHN2,CHN2,CHN2,CHN2
cg19321979	-3.64005	1.12122	-3.24651	0.00116831	1	156610966	BCAN,BCAN
cg19478981	-3.68735	1.06849	-3.451	0.000558512	5	153963358	SAP30L
cg19509684	-4.00023	1.24541	-3.21199	0.0013182	2	108937231	SULT1C2P1
cg19514045	-1.53252	0.433766	-3.53306	0.000410785	6	150186280	LRP11,RAET1E-AS1
cg19563619	4.4595	1.36347	3.27071	0.00107279	4	1107259	RNF212,RNF212,RNF212,RNF212
cg19647511	-3.77521	1.17603	-3.21013	0.00132676	3	57964254	FLNB
cg19719313	-3.41195	1.02097	-3.34188	0.000832121	10	130521919	LINC01163
cg20002729	1.26312	0.372428	3.39157	0.000694929	12	110318525	GLTP
cg20241375	-3.84167	1.11032	-3.45997	0.000540231	4	295862	ZNF732
cg20387843	2.5967	0.753405	3.44662	0.000567642	2	75824180	EVA1A
cg20399688	2.16574	0.645651	3.35435	0.000795512	12	27497526	ARNTL2,ARNTL2,ARNTL2,ARNTL2,ARNTL2
cg20595382	-3.24757	0.903903	-3.59283	0.000327106	8	143002267	MIR4472-1
cg20682842	-2.11305	0.577032	-3.66193	0.000250322	14	75390357	RPS6KL1
cg20772596	2.70815	0.852193	3.17786	0.00148367	11	1704507	HCCA2,FAM99B
cg21013415	3.41886	1.03557	3.30143	0.000961932	7	39580212	YAE1
cg21042356	-1.8926	0.595463	-3.17838	0.00148102	9	36258661	GNE,GNE,GNE,GNE,GNE
cg21054842	-2.44599	0.724764	-3.37488	0.000738487	4	33062752	NA
cg21101447	4.87189	1.20668	4.03742	5.40428e-05	13	30911725	LINC00426
cg21291133	-2.92052	0.843919	-3.46066	0.000538855	5	79331802	THBS4,THBS4,THBS4,THBS4
cg21336456	2.74706	0.934196	2.94056	0.00327621	2	101014002	CHST10
cg21370522	-2.05942	0.618927	-3.32741	0.000876583	6	31543219	TNF
cg21578941	2.04889	0.619336	3.3082	0.000938965	14	70740892	ADAM21P1
cg21609624	3.02638	0.917484	3.29857	0.000971798	1	2822012	TTC34
cg21722639	2.75222	0.821141	3.35171	0.00080315	11	1300422	TOLLIP
cg21867468	-1.38587	0.402252	-3.44529	0.000570456	5	141348342	RNF14,RNF14,RNF14,RNF14,RNF14
cg21890280	3.3751	1.00325	3.36417	0.00076773	1	109264962	FNDC7,FNDC7
cg21956507	5.20691	1.48691	3.50184	0.000462052	19	41197903	ADCK4,ADCK4,NUMBL
cg22256354	-1.45038	0.458037	-3.16651	0.00154279	8	131554148	ASAP1
cg22432982	1.81587	0.670071	2.70996	0.00672912	1	2886676	ACTRT2
cg22514112	1.44173	0.414216	3.48063	0.000500236	5	1859764	IRX4
cg22606325	-2.50535	0.8111	-3.08883	0.00200943	20	22471530	LINC00261
cg22674412	1.11497	0.325508	3.42531	0.000614094	17	45056008	RPRML,RPRML
cg22677332	-1.64052	0.45468	-3.60808	0.000308472	5	177008641	TMED9
cg22717080	-1.69586	0.580671	-2.92052	0.00349442	6	166959505	RPS6KA2,RPS6KA2
cg22865824	3.74395	1.05465	3.54995	0.000385298	19	18902709	COMP
cg22867117	1.97362	0.492037	4.01113	6.04295e-05	14	23530605	ACIN1,ACIN1,ACIN1,ACIN1,ACIN1
cg22894517	-3.41026	1.03197	-3.30461	0.00095109	11	124733038	ROBO3
cg22979546	1.40654	0.435461	3.23	0.00123792	15	28389947	HERC2
cg23068989	-3.29839	1.01785	-3.24055	0.00119299	1	64689428	UBE2U
cg23084986	3.44111	1.091	3.15411	0.00160991	1	28917964	RAB42
cg23368299	2.17803	0.735698	2.96049	0.00307149	15	61339062	RORA
cg23438758	-1.74734	0.506368	-3.45074	0.000559062	2	238807629	RAMP1,RAMP1
cg23479742	-2.42657	0.776942	-3.12323	0.00178876	19	19648939	CILP2
cg23642632	-2.92243	0.799056	-3.65735	0.000254835	2	183903927	NCKAP1,NCKAP1
cg23670970	2.57472	0.863818	2.98063	0.00287657	19	1387991	NDUFS7
cg23831742	5.52024	1.56551	3.52617	0.000421623	1	26549118	CEP85
cg23874600	2.8531	0.811858	3.51428	0.000440947	2	234601954	UGT1A10,UGT1A6,UGT1A6,UGT1A9,UGT1A7,UGT1A8
cg23958118	-2.35607	0.722827	-3.25953	0.00111597	5	132574472	FSTL4
cg24511951	-2.61667	0.76624	-3.41495	0.000637941	2	66667536	MEIS1-AS2,MEIS1
cg24528923	-0.388117	0.110829	-3.50195	0.000461873	15	90119427	C15orf42
cg24744258	2.53439	0.734557	3.45023	0.000560117	17	40939380	WNK4
cg24780648	-1.22467	0.35409	-3.45865	0.000542889	1	115642215	TSPAN2
cg24830062	-1.59486	0.432435	-3.68808	0.00022595	5	140700576	TAF7
cg25096142	2.13276	0.650254	3.27989	0.00103849	1	173572181	SLC9A11,SLC9A11
cg25273908	1.6295	0.536116	3.03946	0.00237006	4	16180387	TAPT1
cg25305887	3.96866	1.14743	3.45874	0.000542704	10	8555579	LINC00708
cg25368667	1.57076	0.505511	3.10728	0.0018882	1	26675790	CRYBG2
cg25404454	2.32817	0.741999	3.1377	0.00170278	4	144297236	GAB1,GAB1
cg25432913	-2.97027	0.850143	-3.49385	0.000476117	14	105768090	BRF1,BRF1,BRF1,BRF1,BRF1,PACS2
cg25497484	4.42246	1.23497	3.58101	0.000342269	5	156985183	ADAM19
cg25646239	-3.47068	0.926365	-3.74656	0.000179276	2	106756310	UXS1,UXS1,UXS1,UXS1
cg25899969	3.01389	0.914959	3.29402	0.000987657	17	78817938	RPTOR,RPTOR
cg25914476	3.98362	1.21593	3.27618	0.00105223	13	62516580	PCDH20
cg25951934	-1.49858	0.43019	-3.48353	0.000494842	5	172711054	STC2
cg26069837	2.79624	0.912752	3.06353	0.00218746	10	32345445	KIF5B
cg26195683	2.2807	0.689179	3.3093	0.000935308	5	1667958	LOC728613
cg26232504	-2.63655	0.779361	-3.38297	0.000717066	6	30875592	GTF2H4
cg26591930	-1.36635	0.419672	-3.25576	0.0011309	11	70672986	SHANK2
cg26639820	6.2194	1.60522	3.87447	0.000106855	12	53242815	KRT78
cg26658927	1.98014	0.786912	2.51634	0.011858	22	24577438	SUSD2
cg26781166	-2.31947	0.680831	-3.40682	0.000657248	4	188097774	RP11-138B4.1
cg26802390	3.68464	0.97023	3.79769	0.000146049	9	131140117	URM1,URM1,URM1,URM1,MIR1268A
cg26835683	2.30419	0.672994	3.42379	0.000617554	1	160180434	PEA15
cg26854140	-2.38021	0.727249	-3.27289	0.00106452	3	11722255	VGLL4
cg26892251	2.61071	0.817436	3.19378	0.00140423	6	28872373	TRIM27
cg27021368	1.94548	0.63034	3.08639	0.002026	6	155639080	TFB1M
cg27176323	1.65279	0.521832	3.16728	0.00153875	4	57889831	POLR2B,POLR2B,POLR2B,POLR2B,POLR2B,POLR2B
cg27205858	-1.40826	0.513165	-2.74427	0.00606454	7	56149104	PHKG1
cg27399950	2.52456	0.744031	3.39309	0.000691088	9	6625346	GLDC
cg27435903	3.90931	1.19672	3.26669	0.00108813	17	38065264	GSDMB,GSDMB,GSDMB,GSDMB
cg27472701	1.87282	0.562909	3.32703	0.000877754	7	116332586	MET,MET
cg27644733	2.41775	0.653639	3.69891	0.000216525	16	9857216	GRIN2A,GRIN2A,GRIN2A

## Sheet: FEV1
CpG	Regression Coefficient	Std. Error	t value	raw Pvalue	chromosome	mapinfo	Gene_name
cg00005644	0.102033	0.0325726	3.13247	0.00197831	7	933881	GET4
cg00025981	-0.110213	0.0278729	-3.95414	0.000104688	13	42031281	C13orf15
cg00044807	-0.204091	0.0587098	-3.47628	0.000616637	20	61184164	MIR1-1HG
cg00072406	0.171353	0.0473679	3.6175	0.000371861	22	19104260	DGCR2,DGCR2,DGCR2,DGCR2,DGCR2
cg00099100	-0.157477	0.0440612	-3.57405	0.000435183	10	15686209	ITGA8,ITGA8,ITGA8,ITGA8
cg00143376	-0.218615	0.0565954	-3.86278	0.000148938	2	232394702	NMUR1
cg00159699	-0.237677	0.0526171	-4.51711	1.0405e-05	4	188156876	FAT1
cg00400532	-0.105413	0.032539	-3.2396	0.00138968	15	53093509	ONECUT1
cg00400827	0.0701715	0.0208577	3.3643	0.000910701	16	29230046	NPIPB7
cg00420390	-0.152426	0.043431	-3.50962	0.000548	7	2256023	MAD1L1,MAD1L1,MAD1L1,MAD1L1,MAD1L1
cg00445426	0.194106	0.0530787	3.65695	0.000321976	16	57537114	DOK4
cg00453602	0.138045	0.0409896	3.3678	0.000899805	1	16393371	FAM131C
cg00481662	-0.207781	0.0531557	-3.90892	0.000124743	9	116554782	RGS3
cg00682002	-0.120988	0.0349209	-3.46463	0.000642444	7	128531479	KCP,KCP
cg00716245	-0.0738599	0.0221567	-3.33353	0.00101196	11	555724	C11orf35
cg00769810	-0.155652	0.043122	-3.60958	0.000382723	1	147718820	NBPF24
cg00817355	-0.0531647	0.0173764	-3.0596	0.00250237	2	85073409	TRABD2A,TRABD2A,TRABD2A
cg00961792	-0.209366	0.0643625	-3.25293	0.00132908	1	207120407	PIGR
cg01013317	0.131377	0.0392044	3.35109	0.000952963	19	2817363	THOP1
cg01031441	-0.133936	0.0367386	-3.64565	0.000335576	12	64784663	C12orf56,C12orf56
cg01132064	-0.157114	0.0437034	-3.595	0.000403484	11	46382562	DGKZ,DGKZ,DGKZ,DGKZ
cg01235533	-0.175423	0.0463561	-3.78425	0.000200636	6	18211899	KDM1B
cg01235607	-0.202302	0.0550031	-3.67801	0.000298002	5	176912137	PDLIM7,PDLIM7,PDLIM7
cg01244775	-0.176214	0.0478163	-3.68522	0.00029018	2	131675994	ARHGEF4,ARHGEF4
cg01322214	-0.106793	0.031467	-3.39383	0.000822501	7	25219198	C7orf31
cg01341487	-0.193973	0.0574236	-3.37793	0.000868946	22	43505954	BIK
cg01368230	-0.216808	0.0603624	-3.59177	0.000408222	9	34628025	ARID3C
cg01381109	-0.0918841	0.0281253	-3.26695	0.00126798	2	96054917	KCNIP3
cg01385063	-0.210814	0.0600658	-3.50971	0.000547817	11	60634374	ZP1
cg01513659	-0.134333	0.0398779	-3.36862	0.000897274	11	85302247	DLG2
cg01599094	0.118934	0.0291492	4.08018	6.37121e-05	19	45867461	ERCC2,ERCC2
cg01599709	-0.166012	0.0448379	-3.7025	0.00027223	5	139725677	HBEGF
cg01608635	-0.182878	0.0543016	-3.36782	0.000899727	15	89028369	MRPL46
cg01651710	-0.140723	0.0351549	-4.00296	8.6492e-05	8	145577079	C8ORFK29
cg01655979	-0.202382	0.060431	-3.34897	0.000959899	2	120509481	TMEM177
cg01704823	-0.158598	0.0465841	-3.40456	0.000792474	19	7113491	INSR,INSR
cg01730148	-0.197985	0.0592667	-3.34057	0.000987902	2	3698421	COLEC11
cg01775897	-0.167079	0.0484951	-3.44527	0.00068762	14	73146637	DPF3
cg01794929	-0.173181	0.0480311	-3.60561	0.000388263	22	31500940	SELM
cg01803049	-0.140783	0.0319954	-4.4001	1.71344e-05	11	2417651	CD81
cg02019171	-0.150171	0.045484	-3.30161	0.001128	5	533963	SLC9A3
cg02077084	-0.174908	0.0508157	-3.44202	0.000695493	1	248549941	OR2T6
cg02119938	-0.0649759	0.0184965	-3.51287	0.000541699	15	78505051	ACSBG1
cg02165898	0.096268	0.0306922	3.13657	0.00195211	19	42740862	GSK3A,GSK3A
cg02217022	-0.198147	0.0546961	-3.6227	0.000364895	17	80833526	TBCD
cg02220105	0.126445	0.037393	3.38153	0.000858232	10	4243990	LINC00703
cg02252408	0.185348	0.0505463	3.66688	0.000310446	22	45650850	UPK3A
cg02256874	-0.142021	0.0405645	-3.50112	0.000564775	17	7493403	SOX15,SOX15
cg02299328	-0.103571	0.030956	-3.34576	0.000970508	17	38346960	RAPGEFL1
cg02359490	-0.131	0.0356097	-3.67876	0.00029717	18	74144008	ZNF516
cg02432274	0.106944	0.0322906	3.31192	0.00108923	16	88378468	ZNF469
cg02443072	-0.127769	0.0356386	-3.58511	0.000418168	17	37183683	PLXDC1
cg02522760	-0.0619475	0.0164152	-3.77379	0.000208686	10	103530178	FGF8,FGF8,FGF8,FGF8
cg02523305	-0.195534	0.0525396	-3.72165	0.000253563	3	33263532	SUSD5
cg02699291	0.0974552	0.0306134	3.18341	0.00167439	8	23048156	TNFRSF10A
cg02732789	0.152308	0.042672	3.56927	0.000442745	16	17491177	XYLT1
cg02776473	0.124669	0.0363703	3.42778	0.000730959	1	3044886	PRDM16,PRDM16
cg02784528	-0.127292	0.0362326	-3.5132	0.000541074	7	64342247	ZNF273
cg02803486	-0.0886798	0.0239698	-3.69965	0.00027512	16	29171518	NPIPB7
cg02817514	-0.20653	0.0549529	-3.75832	0.000221149	2	237122857	ASB18
cg02882159	0.0910167	0.0275168	3.30767	0.00110505	17	79183390	AZI1,AZI1
cg03092772	-0.205393	0.0558546	-3.67728	0.0002988	7	97858152	TECPR1
cg03104421	-0.173859	0.0477142	-3.64376	0.000337901	17	37791687	PPP1R1B,PPP1R1B,PPP1R1B
cg03141780	0.132965	0.0385048	3.4532	0.000668768	7	4150753	SDK1
cg03195269	-0.103355	0.0300893	-3.43494	0.000712913	13	50510427	C13orf1,C13orf1,C13orf1,C13orf1,C13orf1
cg03241571	-0.13327	0.0373121	-3.57176	0.000438796	17	34822470	ZNHIT3
cg03244659	0.212709	0.0586678	3.62565	0.000360987	6	43154479	CUL9
cg03307500	0.102706	0.0311608	3.29599	0.00114968	13	79152348	RNF219-AS1
cg03370311	-0.144567	0.0428684	-3.37235	0.000885823	1	54796817	SSBP3,SSBP3,SSBP3
cg03399613	0.134835	0.0413364	3.26189	0.00128974	20	24298854	LINC01721
cg03423916	-0.107004	0.0302687	-3.53514	0.000500382	1	153670787	NPR1
cg03492827	-0.135323	0.0415464	-3.25715	0.00131038	7	72838601	FZD9
cg03494188	-0.157405	0.0415768	-3.78589	0.000199396	9	33227546	SPINK4
cg03498697	-0.0938886	0.0282737	-3.32071	0.00105716	9	86152249	FRMD3
cg03581194	0.177214	0.0430211	4.11923	5.44948e-05	13	113654235	MCF2L,MCF2L
cg03616164	-0.104615	0.0306985	-3.40782	0.000783547	20	3748536	C20orf27
cg03682366	-0.168974	0.0446228	-3.78672	0.000198775	2	239072199	ERFE
cg03698668	0.150215	0.0420059	3.57605	0.000432067	16	1370559	UBE2I,UBE2I,UBE2I,UBE2I
cg03712798	0.267024	0.0567227	4.70754	4.52558e-06	1	156548584	TTC24
cg03823711	0.150163	0.0382269	3.9282	0.000115783	12	128883052	TMEM132C
cg03882382	-0.12374	0.0398718	-3.10345	0.00217349	19	4540065	LRG1
cg03885062	-0.11381	0.0361952	-3.14433	0.00190331	16	66440928	CDH5
cg03926166	0.0381534	0.0104964	3.6349	0.000349021	12	117319395	HRK
cg03995300	-0.0590699	0.0177067	-3.33602	0.00100338	17	5019989	ZNF232
cg04010877	-0.157625	0.0484432	-3.25381	0.00132513	10	89853001	PTEN
cg04057469	-0.176865	0.0458513	-3.85736	0.000152055	3	16472844	RFTN1
cg04178523	-0.162502	0.0437899	-3.71094	0.000263851	19	12167295	ZNF878
cg04338871	-0.135826	0.0414726	-3.27507	0.0012338	11	70002333	ANO1,ANO1
cg04351655	0.156634	0.0417705	3.74987	0.000228252	3	111641340	PHLDB2,PHLDB2,PHLDB2,PHLDB2
cg04410710	0.165541	0.045073	3.67274	0.000303836	4	155658974	LRAT
cg04422618	-0.112582	0.0327136	-3.44144	0.000696909	4	40045670	LOC344967
cg04517460	0.120402	0.0371312	3.24261	0.00137576	3	149369134	WWTR1,WWTR1,WWTR1
cg04519327	0.231277	0.0688955	3.35693	0.000934049	15	41149780	SPINT1,SPINT1,SPINT1
cg04560963	-0.13156	0.0391416	-3.36113	0.000920678	8	37372286	ZNF703
cg04637454	-0.229785	0.0617379	-3.72194	0.000253299	6	41651066	TFEB
cg04661436	0.216929	0.0562926	3.85359	0.000154258	15	79169207	MORF4L1,MORF4L1
cg04752891	-0.209963	0.0597379	-3.51473	0.000538129	7	130969341	MKLN1
cg04813899	0.158049	0.0414487	3.81312	0.000179913	10	343471	DIP2C
cg04831352	0.178984	0.0497243	3.59953	0.000396923	3	14983343	FGD5-AS1
cg04857472	0.195365	0.0439725	4.44289	1.42939e-05	1	199995777	NR5A2,NR5A2
cg04860091	0.129125	0.0410826	3.14305	0.00191128	7	30644526	GARS
cg04910970	-0.151441	0.0441568	-3.42962	0.000726282	6	100053930	PRDM13
cg04936838	0.136194	0.0413089	3.29698	0.00114585	6	43993067	LOC101929705
cg04962318	-0.197315	0.0382916	-5.15297	5.85669e-07	15	22349067	LOC101927079,LOC101927079,LOC727924
cg04966512	-0.157978	0.0440323	-3.58778	0.000414162	4	119496470	CEP170P1
cg04986236	0.173292	0.0495789	3.49529	0.000576573	2	241825847	C2orf54,C2orf54
cg04994447	-0.113328	0.0313152	-3.61895	0.000369905	7	150718483	ATG9B
cg05002615	0.077779	0.0221868	3.50565	0.000555773	7	68326108	NA
cg05036103	-0.192402	0.050716	-3.79372	0.000193601	1	93415910	FAM69A
cg05055712	-0.298747	0.0843813	-3.54044	0.00049099	16	2880431	ZG16B
cg05239311	-0.101805	0.0303662	-3.35258	0.000948097	15	78913147	CHRNA3,CHRNA3,CHRNA3,CHRNA3
cg05244013	0.114279	0.0340637	3.35485	0.000940753	15	94346066	LINC01579
cg05254922	-0.236056	0.0659222	-3.58082	0.000424692	10	76860057	DUSP13,DUSP13,DUSP13,DUSP13
cg05291633	0.226758	0.0600038	3.77907	0.000204583	13	111243541	RAB20
cg05412906	-0.274152	0.0696283	-3.93737	0.00011174	14	102562780	HSP90AA1
cg05503799	-0.1881	0.0519115	-3.62348	0.00036386	3	8942546	RAD18
cg05695106	0.117663	0.0363105	3.24047	0.00138562	13	114780992	RASA3
cg05751059	0.0807285	0.0211739	3.81263	0.000180247	17	79848657	ALYREF,ANAPC11,ANAPC11,ANAPC11,ANAPC11,ANAPC11,ANAPC11,ANAPC11,ANAPC11,ANAPC11,ANAPC11,ANAPC11,ANAPC11,ANAPC11,ANAPC11
cg05787952	-0.121672	0.0358541	-3.39354	0.000823312	16	734667	JMJD8
cg05813328	0.322436	0.0761707	4.23307	3.43331e-05	8	143755458	PSCA
cg05972298	-0.0885875	0.0244206	-3.62757	0.00035848	6	4348932	PRPF4B
cg05989782	0.104365	0.0296324	3.522	0.000524396	22	45051348	LINC00229
cg06021522	0.103629	0.0316112	3.27825	0.00122065	11	17898125	SERGEF
cg06052688	-0.154967	0.0394758	-3.92561	0.000116951	13	46021414	SLC25A30
cg06052829	-0.141006	0.0418288	-3.37102	0.000889871	22	33158075	SYN3,SYN3,SYN3
cg06053862	0.260169	0.0688683	3.77778	0.000205576	11	68028857	C11orf24
cg06118302	-0.259411	0.0741442	-3.49874	0.000569572	8	37820326	ADRB3
cg06123229	-0.204448	0.0556329	-3.67495	0.000301374	6	12124943	HIVEP1
cg06196466	-0.130725	0.0388403	-3.36571	0.000906293	12	124933388	NCOR2,NCOR2
cg06292259	-0.14665	0.0408693	-3.58826	0.000413434	9	140064748	MIR3621,LRRC26
cg06381933	0.113609	0.0331315	3.42905	0.000727735	2	240288826	HDAC4
cg06463727	-0.132603	0.0427882	-3.09906	0.00220455	19	48202596	GLTSCR1
cg06520846	-0.155674	0.0444203	-3.50458	0.000557894	1	42921582	PPCS,ZMYND12,ZMYND12,PPCS,ZMYND12
cg06586734	0.124612	0.0396442	3.14325	0.00191002	4	62009326	ADGRL3
cg06599677	0.10356	0.0237395	4.36236	2.00834e-05	5	178322856	ZFP2
cg06722216	0.115325	0.0332728	3.46604	0.000639272	18	31803067	NOL4
cg06728747	-0.113528	0.0339074	-3.34817	0.000962549	11	57520675	BTBD18,TMX2-CTNND1
cg06729354	-0.158527	0.0484059	-3.27496	0.00123428	12	110041796	MVK
cg06812831	-0.149873	0.0464506	-3.22651	0.00145166	10	97501750	ENTPD1
cg06814493	-0.149708	0.0452101	-3.3114	0.00109117	1	3585499	TP73,TP73,TP73,TP73,TP73,TP73
cg06865303	0.128185	0.0373445	3.43251	0.000719006	22	30334243	MTMR3,MTMR3,MTMR3
cg07080147	0.098704	0.0276329	3.57197	0.000438461	2	210809632	UNC80,UNC80
cg07087232	-0.153514	0.0455691	-3.3688	0.000896699	6	168918216	SMOC2,SMOC2
cg07121340	0.122032	0.0383147	3.18499	0.00166569	12	2173987	CACNA1C,CACNA1C,CACNA1C,CACNA1C,CACNA1C,CACNA1C,CACNA1C,CACNA1C,CACNA1C,CACNA1C,CACNA1C,CACNA1C,CACNA1C,CACNA1C,CACNA1C,CACNA1C,CACNA1C,CACNA1C,CACNA1C,CACNA1C,CACNA1C,CACNA1C,CACNA1C
cg07130293	0.142489	0.0364919	3.90467	0.000126804	20	43220539	PKIG,PKIG,PKIG,PKIG,PKIG
cg07140194	-0.169787	0.0468737	-3.62223	0.000365521	2	73150236	EMX1
cg07196133	0.150567	0.0436591	3.4487	0.00067942	3	188439649	LPP,LPP,LPP
cg07329184	-0.0999792	0.0296518	-3.37177	0.000887576	8	37404429	ZNF703
cg07343187	0.0867226	0.0273628	3.16936	0.00175356	15	89390622	ACAN,ACAN
cg07384961	-0.115363	0.0312456	-3.69213	0.000282872	16	3068128	CLDN6
cg07420470	0.181581	0.0455913	3.98279	9.36107e-05	1	220533958	RAB3GAP2
cg07454297	0.127839	0.0368336	3.47072	0.000628837	3	156374266	TIPARP
cg07475244	0.212733	0.0671933	3.16598	0.00177314	13	20357701	PSPC1,PSPC1,PSPC1
cg07530626	-0.0992777	0.0293975	-3.37708	0.000871499	9	136435523	ADAMTSL2,ADAMTSL2
cg07547336	0.149566	0.0446543	3.34942	0.000958409	7	1589802	TMEM184A
cg07588401	-0.179897	0.044812	-4.01448	8.26584e-05	8	125951124	LINC00964
cg07654864	0.198772	0.0541616	3.66998	0.000306933	16	19183628	SYT17
cg07705739	-0.155136	0.0461758	-3.35969	0.000925246	16	86463255	LINC00917
cg07716222	-0.161368	0.0453786	-3.55604	0.000464303	15	25841831	ATP10A
cg07757083	-0.128116	0.0380798	-3.36441	0.000910369	19	12251560	ZNF20
cg07809889	-0.186664	0.055296	-3.37573	0.000875554	12	54622944	CBX5
cg07859951	-0.194499	0.0443128	-4.38923	1.79383e-05	6	110871748	SLC22A16
cg07891044	-0.151439	0.045648	-3.31753	0.00106865	8	125249973	TMEM65
cg07891627	0.150394	0.0461059	3.26194	0.00128951	16	73748507	LINC01568
cg07986158	0.15752	0.0445686	3.53433	0.000501835	19	17627156	PGLS
cg08067438	-0.129804	0.0370516	-3.50333	0.000560367	13	80054987	NDFIP2,NDFIP2,NDFIP2-AS1
cg08084502	-0.1408	0.0422428	-3.33312	0.00101336	15	83240612	CPEB1,CPEB1,CPEB1,CPEB1
cg08122831	-0.108245	0.0302282	-3.58091	0.000424554	2	213697579	IKZF2
cg08133629	0.158394	0.0473008	3.34865	0.00096094	3	134077032	AMOTL2
cg08177882	-0.0926211	0.0269555	-3.43608	0.000710098	14	38263141	TTC6
cg08240078	-0.119877	0.0376364	-3.18513	0.00166491	18	54328362	WDR7,WDR7
cg08285882	0.11069	0.0293981	3.7652	0.000215517	22	37420144	MPST,MPST,MPST
cg08308942	-0.23686	0.0605397	-3.91247	0.000123046	11	116508771	BUD13
cg08375882	0.148606	0.0459545	3.23377	0.00141694	16	89107658	CBFA2T3
cg08498138	0.116438	0.034306	3.39411	0.000821692	16	14576651	PARN,PARN
cg08536194	-0.224707	0.0642143	-3.49933	0.000568373	10	73375555	CDH23,CDH23,CDH23,CDH23,CDH23
cg08560969	-0.1096	0.0347529	-3.15369	0.00184596	1	87838356	LINC01364
cg08638044	-0.175857	0.0486902	-3.61176	0.000379702	15	27819924	GABRG3
cg08701686	0.13081	0.037855	3.45555	0.000663272	8	35095362	UNC5D
cg08720519	0.145953	0.039189	3.72433	0.00025105	16	70558200	SF3B3,COG4
cg08801479	-0.109119	0.0293904	-3.71275	0.000262087	6	32165200	NOTCH4
cg08985965	-0.12467	0.0404237	-3.08409	0.00231346	2	168145545	XIRP2
cg09032877	-0.175426	0.0528806	-3.3174	0.00106912	19	23387115	ZNF724
cg09103187	0.167805	0.0417472	4.01956	8.10214e-05	6	42207510	TRERF1
cg09104660	-0.176976	0.0497006	-3.56085	0.000456354	12	57635479	NDUFA4L2
cg09116618	-0.127573	0.036853	-3.46168	0.000649162	6	81233028	BCKDHB
cg09141397	-0.166875	0.0465577	-3.58427	0.00041944	3	129277059	PLXND1
cg09220167	0.146097	0.0353067	4.13793	5.05446e-05	3	49158709	LAMB2,USP19
cg09247506	0.0878848	0.0249104	3.52803	0.000513237	22	24820655	ADORA2A
cg09296604	-0.0915471	0.0261184	-3.50509	0.000556889	11	68517799	MTL5,MTL5
cg09337069	-0.12967	0.0367467	-3.52877	0.000511887	14	101513644	MIR889,MIR539
cg09357761	-0.192812	0.0525993	-3.66567	0.000311832	14	61933059	PRKCH
cg09436507	0.124857	0.0397728	3.13927	0.00193501	14	66645408	CCDC196
cg09573298	-0.204002	0.0485119	-4.20519	3.84793e-05	12	2913330	FKBP4
cg09575114	-0.0911531	0.0275805	-3.30498	0.0011152	9	4666694	C9orf68
cg09681140	0.117861	0.0363169	3.24534	0.00136324	14	62377673	SNAPC1
cg09744068	-0.152022	0.0459385	-3.30924	0.00109918	10	125732787	CPXM2
cg09762242	-0.120143	0.0348162	-3.45078	0.000674465	11	65408429	SIPA1,SIPA1
cg09787549	-0.169418	0.0461869	-3.6681	0.000309057	1	18372919	IGSF21
cg09888231	-0.103133	0.0305234	-3.37881	0.00086632	1	32537975	TMEM39B
cg10033502	-0.142846	0.0412496	-3.46297	0.000646221	2	152496744	NEB,NEB,NEB
cg10141715	-0.126459	0.0344705	-3.66861	0.000308482	12	101603453	SLC5A8
cg10164790	0.137867	0.0398345	3.46099	0.000650721	8	120424422	CCN3
cg10244340	0.0412303	0.0133552	3.08722	0.00229026	20	9487688	LAMP5
cg10303967	0.0953547	0.0284251	3.3546	0.00094155	8	97537718	SDC2
cg10381036	0.102318	0.0298972	3.42233	0.000744982	17	6676441	XAF1,XAF1
cg10406180	0.120782	0.0356201	3.39085	0.000831011	1	16289271	ZBTB17,ZBTB17,ZBTB17,ZBTB17
cg10485926	0.105737	0.031057	3.4046	0.000792353	6	14645744	NA
cg10486610	-0.112713	0.0356535	-3.16133	0.00180036	20	61298677	LOC100127888,SLCO4A1
cg10502130	0.161196	0.0434056	3.71372	0.000261143	7	72847020	FZD9
cg10506747	-0.130825	0.0398845	-3.2801	0.00121307	10	126211763	LHPP,LHPP
cg10521399	0.18333	0.0498075	3.68077	0.000294987	19	15228928	ILVBL
cg10563834	-0.277954	0.0792234	-3.50848	0.000550218	3	75679149	MIR1324
cg10566706	0.14469	0.0404739	3.57491	0.000433845	11	1462128	BRSK2,BRSK2,BRSK2,BRSK2,BRSK2,BRSK2
cg10588340	0.121753	0.0316548	3.84628	0.000158621	2	73216028	SFXN5
cg10595396	-0.129664	0.0319417	-4.05939	6.92076e-05	16	83751032	CDH13,CDH13,CDH13,CDH13
cg10625613	0.0952272	0.0286813	3.32018	0.00105905	9	77567713	C9orf40,C9orf40,C9orf41-AS1
cg10764381	0.112176	0.0313053	3.5833	0.000420913	14	22005948	SALL2
cg10854065	0.161027	0.0401113	4.01449	8.2655e-05	8	143236861	LINC00051
cg11141455	0.146293	0.0421516	3.47064	0.000629006	6	160458107	IGF2R
cg11236755	-0.112531	0.0344975	-3.26201	0.00128919	17	79108051	AATK,MIR1250
cg11249594	-0.180352	0.051064	-3.53187	0.000506246	3	13274754	NUP210
cg11263900	-0.115926	0.0350989	-3.30283	0.00112334	8	124084174	TBC1D31,TBC1D31
cg11264539	0.163203	0.048903	3.33727	0.000999104	11	62474940	BSCL2,BSCL2,BSCL2,GNG3,BSCL2
cg11351927	-0.206661	0.0602885	-3.42786	0.000730751	10	557886	DIP2C
cg11455548	0.107589	0.0341182	3.15342	0.00184762	2	172628860	DYNC1I2
cg11491407	-0.136545	0.0403517	-3.38387	0.000851309	12	1973872	CACNA2D4
cg11551216	-0.18716	0.0524559	-3.56795	0.000444852	12	115125619	TBX3
cg11552370	-0.140469	0.0374157	-3.75428	0.000224519	12	751121	NINJ2,NINJ2,LOC100049716
cg11574573	-0.19551	0.0541288	-3.61195	0.00037944	14	97408850	LINC00618
cg11581658	0.182352	0.0485673	3.75463	0.000224225	9	100333931	TMOD1,TMOD1
cg11668876	0.140875	0.0413128	3.40995	0.000777781	6	30166750	TRIM26
cg11681681	0.11298	0.0340188	3.32111	0.00105572	7	55208096	EGFR,EGFR,EGFR,EGFR
cg11781339	0.148486	0.0379269	3.91506	0.000121823	19	56092040	ZNF579
cg11950939	0.150549	0.0409067	3.6803	0.000295489	1	159908150	IGSF9,IGSF9
cg11958933	0.128562	0.0375045	3.4279	0.000730663	11	72213993	CLPB
cg12191970	-0.216606	0.0621193	-3.48694	0.000593856	14	39569534	SEC23A
cg12243172	-0.175293	0.0457	-3.83573	0.000165121	8	101085877	RGS22,RGS22,RGS22
cg12262698	-0.157395	0.0372387	-4.22665	3.52482e-05	22	45704988	FAM118A,FAM118A
cg12353352	0.129486	0.0378765	3.41862	0.000754677	11	5294626	HBE1
cg12354047	-0.110872	0.0318401	-3.48214	0.000604006	9	133667735	ABL1
cg12405087	-0.118802	0.0250909	-4.73487	4.00745e-06	5	154070144	LARP1
cg12434735	0.188817	0.0532959	3.54282	0.00048683	13	111137257	COL4A2
cg12476754	-0.179595	0.047506	-3.78046	0.000203517	7	47344750	TNS3
cg12566890	-0.287561	0.0809047	-3.55432	0.000467174	5	7494531	ADCY2
cg12609415	-0.110446	0.0316132	-3.49367	0.000579887	3	46037548	FYCO1
cg12637784	0.117085	0.0334047	3.50503	0.000556991	8	126396741	NSMCE2
cg12682573	-0.155661	0.0421296	-3.69481	0.000280085	17	27188876	MIR451,MIR144
cg12709335	0.188678	0.0522141	3.61354	0.000377254	2	100792435	AFF3
cg12741952	-0.224204	0.0643504	-3.48411	0.000599819	7	16462546	CRPPA
cg12746465	-0.132726	0.0408227	-3.25129	0.0013364	20	57782636	ZNF831
cg12768605	0.135239	0.0377343	3.58399	0.000419859	19	44324951	LYPD5
cg12899649	-0.121672	0.0333539	-3.64792	0.000332802	6	33043762	HLA-DPB1,HLA-DPB1
cg12930727	0.101265	0.0296372	3.4168	0.000759466	3	50341293	HYAL1,HYAL1,HYAL1,HYAL1,HYAL1,HYAL1
cg12983394	-0.19961	0.0555153	-3.59559	0.000402626	13	78493920	EDNRB,EDNRB,EDNRB
cg13149512	0.112246	0.0339592	3.30533	0.00111387	7	32933878	AVL9
cg13197283	0.131487	0.0382037	3.44174	0.000696162	7	152433782	XRCC2
cg13213799	-0.105056	0.0339234	-3.09687	0.00222017	14	104834222	KIF26A
cg13245575	0.24845	0.0669446	3.71128	0.000263524	8	134384819	CCN4
cg13281814	0.0802644	0.0189522	4.23508	3.40502e-05	8	75262582	GDAP1,GDAP1
cg13334269	0.0845277	0.0244303	3.45996	0.000653098	5	150825801	SLC36A1,SLC36A1,SLC36A1
cg13369273	-0.173957	0.0505976	-3.43804	0.000705244	2	23515006	KLHL29
cg13388692	-0.0988213	0.0300775	-3.28555	0.00119096	1	86081680	DDAH1
cg13407975	-0.0852671	0.020733	-4.11263	5.59558e-05	19	18705946	CRLF1
cg13426852	0.107167	0.0312768	3.42641	0.000734479	6	11383329	NEDD9,NEDD9
cg13453327	-0.16019	0.0440393	-3.63744	0.000345802	20	61309716	SLC04A1
cg13458190	-0.253824	0.0621529	-4.08386	6.2782e-05	22	41911878	ACO2
cg13469396	-0.0770668	0.0216786	-3.55497	0.000466089	9	136435554	ADAMTSL2,ADAMTSL2
cg13562246	0.142758	0.0367617	3.88332	0.000137663	8	33368277	C8orf41,C8orf41
cg13598317	0.146156	0.0406679	3.5939	0.000405094	9	139238495	GPSM1
cg13639555	0.179874	0.0420574	4.27686	2.867e-05	14	71279407	MAP3K9
cg13646941	0.166219	0.0481616	3.45128	0.000673297	5	133914676	PHF15
cg13700051	-0.108413	0.0340201	-3.18674	0.0016561	5	40756512	TTC33
cg13777856	-0.169611	0.0430976	-3.9355	0.000112553	14	71855403	SIPA1L1
cg13816230	-0.184181	0.0493473	-3.73233	0.000243689	1	33356701	HPCA
cg13832201	-0.228552	0.0612342	-3.73243	0.000243597	17	19282521	MAPK7,MAPK7,MAPK7,MAPK7
cg13898166	-0.171833	0.0458615	-3.74679	0.000230897	4	7760060	LOC84740
cg13923024	0.149226	0.0412557	3.6171	0.000372401	1	19549665	EMC1,EMC1,EMC1,EMC1
cg13933511	-0.164446	0.0473539	-3.4727	0.000624456	8	139797236	COL22A1
cg14002285	-0.137855	0.0342716	-4.02242	8.01107e-05	1	38230948	EPHA10,EPHA10
cg14193409	-0.0796293	0.0231673	-3.43713	0.000707477	16	67143991	C16orf70,C16orf70
cg14247008	-0.140301	0.0412361	-3.40239	0.00079847	2	242786046	PDCD1
cg14360649	0.137814	0.0385086	3.57879	0.000427814	21	34025474	SYNJ1,SYNJ1,SYNJ1,SYNJ1
cg14428870	0.129447	0.0340649	3.8	0.000189063	6	147223397	STXBP5-AS1
cg14537674	-0.183463	0.0493029	-3.72114	0.000254049	22	24890184	UPB1,ADORA2A-AS1,ADORA2A-AS1
cg14573826	0.12714	0.0362231	3.50991	0.000547434	14	65409667	GPX2,GPX2,GPX2,CHURC1-FNTB,CHURC1-FNTB
cg14636113	0.0814304	0.0242591	3.3567	0.000934794	2	240742128	NDUFA10
cg14720578	0.205154	0.0604845	3.39184	0.000828183	9	91711672	SHC3
cg14760790	-0.157492	0.0464125	-3.39331	0.00082398	19	32146454	AC011525.4
cg14793609	-0.0625175	0.0196291	-3.18494	0.00166594	4	159651282	PPID
cg14841419	0.119701	0.0358589	3.3381	0.000996275	14	93794893	BTBD7,BTBD7
cg14908653	-0.169753	0.0396293	-4.28352	2.78911e-05	18	911900	ADCYAP1,ADCYAP1
cg14912575	-0.140202	0.0352126	-3.98157	9.40585e-05	14	70038236	C14orf162
cg15004787	0.172676	0.0513908	3.36005	0.000924108	5	72802430	BTF3
cg15006772	-0.115149	0.0312157	-3.68882	0.000286352	5	140170816	PCDHA1,PCDHA1
cg15048029	-0.114218	0.0317334	-3.5993	0.000397257	1	74173732	LINC01360
cg15116802	0.104188	0.0290312	3.58885	0.000412558	20	30267423	BCL2L1,BCL2L1
cg15138125	-0.156457	0.0423065	-3.69817	0.000276629	1	157948893	KIRREL1
cg15186771	-0.168993	0.0502502	-3.36304	0.000914657	14	68987607	RAD51B
cg15243841	0.138849	0.0393343	3.52999	0.000509669	18	53488479	LINC01415
cg15244305	0.0727675	0.023327	3.11946	0.00206375	4	7735266	SORCS2
cg15294261	-0.177629	0.0489083	-3.63187	0.000352898	4	46996895	GABRA4,GABRA4,GABRA4
cg15380772	0.215784	0.0574671	3.75491	0.000223991	5	131775484	C5orf56
cg15456742	-0.0843929	0.025844	-3.26547	0.00127429	1	207991729	LOC148696
cg15477144	-0.0877778	0.0250493	-3.50421	0.00055863	22	45705034	FAM118A,FAM118A
cg15490070	-0.192933	0.0597523	-3.22887	0.00144028	1	203148132	CHI3L1
cg15512251	-0.155512	0.0458681	-3.39042	0.000832259	7	157319055	PTPRN2
cg15694933	-0.150065	0.0423205	-3.54592	0.000481454	16	15603421	C16orf45,C16orf45
cg15721615	0.0988382	0.0307637	3.21282	0.00151922	1	100771427	RTCA
cg15740385	0.177401	0.0413671	4.28845	2.73282e-05	17	80394974	HEXDC
cg15777859	0.16433	0.0482243	3.40762	0.000784108	15	72907050	ARIH1
cg15791108	-0.113759	0.0355861	-3.19673	0.00160239	17	2653571	CLUH
cg15820961	0.0385074	0.0112148	3.43364	0.000716178	6	32558459	HLA-DRB1
cg15839435	0.0315209	0.0091106	3.4598	0.000653447	17	35767057	ACACA,TADA2A,ACACA,TADA2A,TADA2A
cg15859435	-0.229726	0.05845	-3.93029	0.000114849	2	151344708	RND3,RND3
cg15895815	-0.116822	0.0364599	-3.20412	0.00156366	15	62599383	C2CD4B
cg15945019	0.0646867	0.0189834	3.40754	0.000784308	14	24605217	PSME1,PSME1
cg16092018	-0.0938638	0.0269828	-3.47865	0.000611501	15	40531352	PAK6,PAK6,PAK6
cg16096531	-0.146054	0.0416457	-3.50706	0.000553007	12	53722216	SP7
cg16120501	0.074066	0.0202921	3.65	0.00033028	6	129513939	LAMA2,LAMA2
cg16124601	0.119585	0.0365057	3.27579	0.00123082	17	80096774	CCDC57
cg16294620	-0.154769	0.0462324	-3.34764	0.000964282	20	13280181	ISM1
cg16346844	-0.164155	0.0469679	-3.49503	0.000577093	12	109548766	UNG,UNG
cg16385784	0.128361	0.0330128	3.88822	0.000135094	17	38590553	TOP2A
cg16487573	0.132646	0.0354197	3.74497	0.000232472	12	124915227	NCOR2,NCOR2
cg16516584	-0.123598	0.0356057	-3.47131	0.000627522	14	21110724	OR6S1
cg16561487	0.18048	0.050069	3.60463	0.000389655	22	19720963	SEPT5-GP1BB
cg16590582	-0.10442	0.0330796	-3.15662	0.00182836	6	170558102	DLL1
cg16694180	0.153819	0.0387619	3.96831	9.90611e-05	16	25187678	LCMT1,LCMT1
cg16713588	-0.180462	0.0551461	-3.27243	0.00124482	17	62274272	TEX2,TEX2,TEX2
cg16782719	-0.212995	0.0557934	-3.81757	0.000176906	12	129280334	SLC15A4
cg16783279	0.09609	0.0288638	3.32909	0.00102741	10	125425625	GPR26
cg16936944	-0.183166	0.0454983	-4.02577	7.90606e-05	6	31695970	DDAH2
cg16998839	0.0991024	0.0299982	3.30361	0.00112037	9	134531983	RAPGEF1,RAPGEF1,RAPGEF1
cg17000065	-0.178962	0.0497145	-3.59979	0.000396549	2	149365307	EPC2
cg17060552	-0.122229	0.0346796	-3.52454	0.000519664	1	22201770	HSPG2,HSPG2
cg17067116	-0.0961822	0.0279695	-3.43883	0.000703301	7	28451011	CREB5,CREB5
cg17137426	0.186554	0.0480188	3.88503	0.000136763	15	33080435	FMN1
cg17150866	-0.126527	0.03867	-3.27196	0.0012468	6	7141037	RREB1,RREB1,RREB1,RREB1
cg17247122	0.226485	0.0590725	3.83401	0.000166204	4	183230168	TENM3
cg17471704	-0.120268	0.0334747	-3.59279	0.000406717	10	5605827	CALML3
cg17609780	-0.0958938	0.0298513	-3.21239	0.00152143	2	86693233	KDM3A,KDM3A
cg17753162	-0.13929	0.0414642	-3.35928	0.000926546	1	29828926	PTPRU
cg17792658	-0.17131	0.0502397	-3.40985	0.000778059	2	170335747	BBS5
cg17818731	-0.199521	0.04331	-4.60681	7.05169e-06	2	43295753	ZFP36L2
cg17861618	-0.137117	0.0397892	-3.4461	0.000685624	10	134930343	GPR123
cg17992034	-0.126832	0.0368011	-3.4464	0.000684894	6	144711370	UTRN
cg18249653	0.162176	0.0461321	3.51546	0.000536738	19	3681722	PIP5K1C,PIP5K1C,PIP5K1C
cg18261877	0.158649	0.0469789	3.37704	0.000871618	1	228468281	OBSCN,OBSCN
cg18401021	0.168599	0.0471851	3.57315	0.000436598	17	40023087	KLHL11
cg18406255	-0.0978135	0.0300924	-3.25044	0.00134021	2	144995067	GTDC1,GTDC1,GTDC1
cg18509990	0.122626	0.0356502	3.4397	0.000701165	8	18079816	NAT1,NAT1,NAT1,NAT1,NAT1,NAT1,NAT1,NAT1,NAT1
cg18512441	-0.17353	0.0514226	-3.37458	0.000879046	7	29932048	WIPF3
cg18537183	0.175862	0.0455038	3.86479	0.000147797	14	104170490	XRCC3,XRCC3,XRCC3
cg18585789	0.125283	0.0321909	3.89188	0.00013321	2	179629357	TTN,TTN,TTN,TTN,TTN
cg18592890	0.149005	0.0411052	3.62497	0.000361886	17	32971402	TMEM132E
cg18595196	0.160091	0.0420694	3.80542	0.000185237	3	52726726	GNL3,GNL3,GNL3,SNORD69
cg18599955	-0.196707	0.0597623	-3.29148	0.00116734	15	42451299	VPS39
cg18643150	-0.138774	0.039175	-3.54241	0.000487538	17	30669641	C17orf75
cg18689486	-0.0978056	0.0259582	-3.76781	0.000213419	5	118603804	TNFAIP8
cg18695619	-0.149215	0.0445155	-3.35198	0.000950034	18	77036479	ATP9B,ATP9B
cg18741699	-0.0891741	0.0271617	-3.28308	0.00120093	17	38347075	RAPGEFL1,RAPGEFL1,RAPGEFL1
cg18750575	0.165268	0.0417787	3.95579	0.000104019	7	77046357	GSAP,LOC101927243
cg18774117	-0.102582	0.0304917	-3.36427	0.000910808	6	19922172	ID4
cg18841634	-0.135313	0.0415434	-3.25714	0.00131045	18	49868236	DCC
cg18863245	0.138086	0.0417953	3.30387	0.00111941	2	114163700	CBWD2
cg18881403	0.116262	0.0348671	3.33444	0.00100881	5	90261245	ADGRV1,ADGRV1,ADGRV1,ADGRV1
cg18986305	-0.128789	0.0412513	-3.12206	0.00204637	9	123969231	GSN
cg19062638	0.130413	0.0354341	3.68045	0.00029533	11	93753864	HEPHL1
cg19071490	-0.135818	0.035644	-3.81042	0.000181766	10	134882555	ADGRA1
cg19111906	0.153616	0.0413713	3.71311	0.000261737	11	67816846	TCIRG1,TCIRG1
cg19244662	-0.229608	0.0565809	-4.05804	6.95782e-05	18	43320153	SLC14A1,SLC14A1,SLC14A1,SLC14A1
cg19246761	-0.119612	0.0339981	-3.51819	0.00053155	1	1549799	MIB2,MIB2,MIB2,MIB2,MIB2,MIB2
cg19260144	0.123924	0.0318921	3.88575	0.000136387	22	49763965	C22orf34
cg19357275	-0.109338	0.0317307	-3.44581	0.000686329	1	248855040	OR2T27
cg19381374	-0.121294	0.037553	-3.22994	0.00143516	1	108440322	VAV3
cg19437258	-0.0672384	0.0186965	-3.59631	0.000401572	13	36872155	C13orf38,C13orf38,C13orf38,C13orf38,C13orf38,C13orf38
cg19708213	-0.20516	0.0507921	-4.03922	7.49686e-05	15	25492385	SNORD115-42,SNORD115-10
cg19827182	0.153835	0.0434009	3.5445	0.000483898	1	21640802	ECE1
cg19938863	0.120856	0.0328092	3.68358	0.000291938	10	108816135	SORCS1,SORCS1,SORCS1,SORCS1,SORCS1,SORCS1
cg19941257	0.145967	0.0438526	3.32857	0.00102922	9	18824985	ADAMTSL1
cg20103107	-0.111728	0.0302069	-3.69875	0.000276033	19	23578063	ZNF91
cg20200454	-0.222506	0.0617835	-3.60137	0.000394278	5	176875403	PRR7-AS1,PRR7-AS1,PRR7,PRR7,PRR7,PRR7
cg20201515	0.163842	0.0504349	3.24859	0.00134852	18	25655557	CDH2
cg20545458	0.135844	0.0406509	3.34172	0.000984014	6	26046341	H3C3
cg20648899	0.128039	0.0357093	3.5856	0.00041743	6	94126141	EPHA7
cg20704089	-0.169648	0.0480264	-3.53239	0.000505314	3	14435561	SLC6A6
cg20857372	0.106516	0.0300033	3.55016	0.000474198	6	15524714	DTNBP1,DTNBP1,DTNBP1
cg21061022	0.190003	0.0443687	4.28238	2.80233e-05	5	149979645	SYNPO
cg21177821	-0.125107	0.036365	-3.44033	0.000699615	14	61121712	SIX1
cg21181453	-0.0611592	0.018504	-3.30519	0.00111441	9	130700954	DPM2
cg21181594	0.123609	0.0376466	3.2834	0.00119964	9	136500855	DBH
cg21202077	0.149868	0.0426199	3.51638	0.000534992	10	101636257	DNMBP
cg21395198	0.210542	0.0561013	3.7529	0.000225683	3	179399114	USP13
cg21445187	0.124435	0.0368544	3.3764	0.000873532	14	65065674	PPP1R36
cg21500509	0.109271	0.0316039	3.4575	0.000658759	10	29017502	WAC
cg21509889	-0.156268	0.0450152	-3.47146	0.000627204	17	6683446	FBXO39
cg21571162	-0.218343	0.0612157	-3.56678	0.000446729	6	33219654	VPS52
cg21746884	-0.139084	0.0381046	-3.65007	0.000330194	4	165928617	TRIM61
cg21755367	0.135303	0.0399266	3.38879	0.000836969	15	76297890	NRG4
cg21762655	0.136525	0.0389463	3.50547	0.000556133	3	30554481	TGFBR2
cg21796547	-0.141119	0.0432886	-3.25997	0.00129807	14	73705457	PAPLN
cg21806985	-0.108524	0.0319289	-3.39892	0.000808112	5	112824646	MCC
cg22268025	-0.160547	0.0450444	-3.56419	0.00045091	1	180993725	STX6,STX6
cg22333836	-0.0731031	0.0219703	-3.32736	0.00103346	1	95392125	CNN3
cg22334705	-0.140761	0.0364702	-3.85961	0.000150755	14	60174988	RTN1
cg22385054	-0.129423	0.0406386	-3.18473	0.0016671	14	100779611	SLC25A29
cg22427458	0.201946	0.0458416	4.40531	1.67618e-05	2	69408989	ANTXR1
cg22499219	0.207849	0.0514186	4.04229	7.40628e-05	2	8177070	LINC00299
cg22525895	0.075733	0.0226556	3.3428	0.000980402	1	207977042	MIR29B2
cg22528556	0.125286	0.0375956	3.33247	0.00101563	13	112856721	LINC01070
cg22540229	0.128518	0.0371583	3.45868	0.000656041	14	31349353	COCH,COCH,LOC100506071
cg22555543	0.125156	0.0384743	3.25297	0.00132888	11	121107707	TECTA
cg22569973	0.117018	0.0339582	3.44595	0.000685976	10	127408789	C10orf137
cg22660933	0.0827562	0.021258	3.89295	0.000132662	17	46608355	HOXB1
cg22813019	0.1151	0.0315767	3.6451	0.000336253	12	124831272	NCOR2,NCOR2
cg22854878	-0.15125	0.0453485	-3.33528	0.00100593	5	77892997	LHFPL2
cg22861190	0.131522	0.0394684	3.33235	0.00101603	11	101588566	TRPC6
cg22888434	0.152252	0.0421579	3.61146	0.000380111	9	116634895	ZNF618
cg22908026	-0.0967731	0.0277935	-3.48186	0.000604617	2	12302902	LOC100506457
cg22938623	-0.151687	0.0434077	-3.49447	0.000578247	16	21127930	DNAH3
cg22988851	0.130827	0.0376196	3.47762	0.000613712	3	41752483	ULK4
cg22993195	-0.09652	0.0221571	-4.35616	2.06125e-05	3	49756301	AMIGO3,RNF123
cg23028072	0.1637	0.0431996	3.7894	0.000196779	1	44257203	ST3GAL3,ST3GAL3,ST3GAL3,ST3GAL3,ST3GAL3,ST3GAL3,ST3GAL3,ST3GAL3,ST3GAL3,ST3GAL3,ST3GAL3,ST3GAL3,ST3GAL3,ST3GAL3,ST3GAL3,ST3GAL3,ST3GAL3,ST3GAL3,ST3GAL3,ST3GAL3,ST3GAL3,ST3GAL3,ST3GAL3,ST3GAL3,ST3GAL3
cg23129019	0.147464	0.039003	3.78083	0.00020323	19	49665460	TRPM4,TRPM4
cg23156880	0.138042	0.0347912	3.96772	9.929e-05	5	170856446	FGF18
cg23323948	-0.0647158	0.0196466	-3.29398	0.00115751	2	27038313	CENPA
cg23386928	-0.228092	0.0568206	-4.01424	8.27353e-05	9	16137159	CCDC171
cg23403575	-0.164462	0.0478681	-3.43574	0.000710945	4	25878422	SEL1L3
cg23491309	0.104046	0.0277282	3.75233	0.000226159	11	57335585	UBE2L6,UBE2L6
cg23575815	-0.136178	0.0379872	-3.58483	0.000418587	13	42845582	AKAP11
cg23596764	0.175552	0.0472597	3.71462	0.000260277	8	121116685	DEPTOR
cg23675441	0.145615	0.0375912	3.87365	0.000142865	1	143688586	LOC100130000
cg23696864	-0.189926	0.056307	-3.37304	0.000883717	17	67449345	MAP2K6
cg23731304	-0.183451	0.0548274	-3.34597	0.000969803	7	22765410	LOC541472,IL6
cg23785163	-0.164959	0.0436035	-3.78315	0.000201464	2	1935485	MYT1L,MYT1L
cg23799952	-0.166746	0.0426894	-3.90603	0.000126145	7	127849335	LEP
cg23808928	0.126965	0.0380552	3.33635	0.00100225	21	34990855	CRYZL1
cg23851167	-0.127819	0.0349577	-3.65639	0.000322632	20	62131189	EEF1A2
cg24024056	0.133442	0.0381712	3.49589	0.000575338	10	102415556	HIF1AN
cg24058145	-0.124803	0.0387509	-3.22064	0.0014803	6	29523592	UBD
cg24107619	-0.1554	0.0434097	-3.57985	0.000426184	5	116274667	SEMA6A
cg24154465	-0.143234	0.0438015	-3.27008	0.00125469	17	45180460	CDC27
cg24205694	-0.106533	0.0299069	-3.56214	0.000454237	7	99006118	PDAP1,BUD31
cg24301534	-0.24044	0.0661501	-3.63477	0.000349188	17	66083395	KPNA2
cg24316108	-0.11345	0.0322781	-3.51476	0.00053807	11	64815492	NAALADL1
cg24378791	0.1699	0.0478086	3.55376	0.000468112	1	1423784	ATAD3B
cg24382063	-0.115687	0.0332148	-3.48299	0.00060221	15	90026333	RHCG
cg24397763	0.0676228	0.0187281	3.61077	0.000381069	2	27994928	MRPL33,MRPL33
cg24410234	0.224542	0.0664293	3.38017	0.000862244	10	98759629	SLIT1
cg24497868	0.243579	0.0669727	3.63699	0.000346366	1	8952824	ENO1
cg24519413	-0.138435	0.0318779	-4.34265	2.18114e-05	1	26490540	FAM110D
cg24584439	-0.132976	0.0409725	-3.24549	0.00136256	10	60087111	UBE2D1
cg24613220	0.173258	0.0429471	4.03423	7.64626e-05	1	17612554	PADI3
cg24722348	-0.133591	0.0358727	-3.72403	0.000251337	1	21900987	ALPL,ALPL
cg24829631	0.0938326	0.0256971	3.65148	0.000328491	1	19639165	PQLC2,PQLC2,PQLC2,AKR7A2,PQLC2,PQLC2,PQLC2
cg24990525	0.125757	0.0362096	3.47303	0.000623732	1	47501744	CYP4X1
cg25064747	-0.210946	0.0530711	-3.97478	9.6592e-05	13	19253696	LINC00417
cg25105340	-0.170582	0.05091	-3.35066	0.000954372	22	19700111	SEPT5-GP1BB
cg25167650	-0.114345	0.0323164	-3.53829	0.000494776	8	20112175	LZTS1
cg25198356	0.157509	0.0446965	3.52397	0.000520724	11	33132031	CSTF3
cg25216580	-0.194843	0.0536098	-3.63446	0.00034958	1	120173989	ZNF697
cg25238876	-0.181854	0.0541651	-3.35739	0.000932564	6	146348596	GRM1
cg25343331	-0.162413	0.0494766	-3.28261	0.00120284	6	31602739	BAT2
cg25382352	-0.120303	0.0357222	-3.36773	0.000900012	19	1795638	ATP8B3
cg25416372	-0.113311	0.0307295	-3.68736	0.0002879	19	10628014	S1PR5,S1PR5
cg25433552	-0.143979	0.036212	-3.97601	9.6128e-05	5	159560548	PWWP2A
cg25515052	-0.182022	0.0559309	-3.25441	0.00132249	10	65660913	REEP3
cg25707394	-0.194666	0.0550041	-3.53912	0.000493303	17	69339465	CASC17
cg25723866	0.221807	0.0653309	3.39514	0.000818783	19	41099080	LTBP4
cg25783361	-0.1797	0.0553987	-3.24377	0.00137045	7	47783949	C7orf65
cg25885642	0.169746	0.0402836	4.21378	3.71528e-05	17	768395	NXN,NXN
cg25895948	-0.0787603	0.019846	-3.96856	9.89648e-05	15	85360655	ALPK3
cg25903177	0.152316	0.0459992	3.31128	0.0010916	11	69876296	ANO1
cg26024530	0.134828	0.0369139	3.6525	0.000327272	10	130281732	LINC01163
cg26065596	0.135797	0.0370926	3.66104	0.000317185	15	61448727	RORA
cg26077357	0.162076	0.0311198	5.20811	4.50527e-07	3	45176603	CDCP1,CDCP1
cg26222731	-0.214944	0.0529779	-4.05724	6.9799e-05	15	57695943	CGNL1
cg26226356	0.205784	0.0523114	3.93383	0.000113284	12	111479005	CUX2
cg26226661	-0.208031	0.0545625	-3.81272	0.000180191	1	223212906	DISP1
cg26281528	-0.125178	0.0353499	-3.54111	0.000489808	15	78279587	TBC1D2B
cg26284520	-0.144236	0.0413109	-3.49148	0.000584397	17	27472382	MYO18A,MYO18A
cg26339919	0.231438	0.0501963	4.61065	6.93446e-06	15	64423952	SNX1,SNX1,SNX1
cg26433593	0.153632	0.045438	3.38113	0.000859415	1	22188531	HSPG2
cg26453588	-0.18109	0.0498351	-3.63379	0.00035044	22	43506021	BIK
cg26463647	0.18627	0.052038	3.57951	0.000426712	17	29380155	RNF135
cg26502485	-0.138837	0.0403663	-3.43942	0.000701841	5	95018729	SPATA9
cg26505330	-0.210707	0.0480192	-4.38797	1.80339e-05	20	54044422	LINC01441
cg26561358	0.158668	0.0433757	3.65799	0.000320745	11	17555193	USH1C,USH1C
cg26584465	0.0681306	0.0189323	3.59865	0.000398192	3	149095006	TM4SF1,TM4SF1-AS1,TM4SF1-AS1,TM4SF1-AS1
cg26600753	-0.0996971	0.0273052	-3.65121	0.000328818	5	180622446	TRIM7,TRIM7,TRIM7,TRIM7,TRIM7
cg26629022	-0.119542	0.0337598	-3.54096	0.00049008	7	40174507	SUGCT,SUGCT,SUGCT,SUGCT,MPLKIP
cg26647453	-0.128223	0.0328104	-3.908	0.00012519	4	100432162	C4orf17,C4orf17
cg26873311	-0.1404	0.0435783	-3.22179	0.00147462	13	31377099	LINC00398
cg26923577	-0.174178	0.0514913	-3.38267	0.000854837	15	81588292	IL16,IL16,IL16
cg27015215	-0.091396	0.0261892	-3.48984	0.000587795	2	26763683	OTOF,OTOF
cg27019059	0.189665	0.0549717	3.45023	0.00067577	3	133852523	SLCO2A1
cg27068683	-0.176212	0.0431375	-4.08489	6.25264e-05	5	156348499	TIMD4,TIMD4
cg27105630	0.0897625	0.0247966	3.61995	0.000368566	8	38126556	PPAPDC1B,PPAPDC1B,PPAPDC1B
cg27127090	-0.18214	0.0510844	-3.56547	0.000448842	16	1131327	SSTR5
cg27144788	-0.160939	0.0426319	-3.77509	0.000207663	21	40752755	WRB
cg27177196	0.207772	0.0456283	4.55357	8.88937e-06	15	62654592	TLN2
cg27215701	0.189899	0.0536542	3.53931	0.000492977	7	44089691	DBNL,DBNL,DBNL,DBNL,DBNL
cg27226043	0.116593	0.0347169	3.35838	0.000929404	11	1770394	HCCA2,LOC402778
cg27251236	0.173706	0.0507398	3.42347	0.000742021	11	20885302	NELL1,NELL1
cg27291304	-0.123002	0.0330174	-3.72538	0.000250076	19	22193479	ZNF208
cg27295033	-0.0678444	0.0190571	-3.56006	0.000457646	1	27114831	PIGV
cg27340269	-0.154366	0.04446	-3.47201	0.000625978	11	77921422	USP35
cg27393730	0.173162	0.0457207	3.78738	0.000198284	7	94285951	SGCE,PEG10,SGCE,PEG10,SGCE
cg27426045	-0.136224	0.0404028	-3.37165	0.000887963	10	78897816	KCNMA1,KCNMA1,KCNMA1,KCNMA1
cg27499850	0.11202	0.0319302	3.50826	0.00055065	16	73127462	HTA
cg27567988	0.205755	0.0505056	4.07391	6.53236e-05	2	236212679	SH3BP4
cg27586243	0.177677	0.0473624	3.75143	0.00022692	1	83258167	LINC01361
cg27627324	-0.0973295	0.0288466	-3.37404	0.000880682	7	143599269	FAM115A

## Sheet: FVC
CpG	Regression Coefficient	Std. Error	t value	raw Pvalue	chromosome	mapinfo	Gene_name
cg00025981	-0.115114	0.0298039	-3.86238	0.000149166	13	42031281	C13orf15
cg00043788	-0.134382	0.0391453	-3.4329	0.000718014	20	25062754	VSX1,VSX1,VSX1,VSX1
cg00060374	-0.147909	0.040441	-3.6574	0.00032144	1	1355235	LOC441869,LOC441869
cg00099100	-0.198517	0.0464775	-4.27125	2.93426e-05	10	15686209	ITGA8,ITGA8,ITGA8,ITGA8
cg00143376	-0.197894	0.0610156	-3.24333	0.00137244	2	232394702	NMUR1
cg00234998	-0.155763	0.0350764	-4.44068	1.4429e-05	11	3254324	MRGPRE
cg00266647	0.186685	0.055619	3.35651	0.000935412	12	976027	WNK1,HSN2
cg00358161	0.205321	0.0556534	3.68928	0.000285871	16	89400625	ANKRD11,ANKRD11,ANKRD11,ANKRD11
cg00382369	0.182192	0.0532009	3.4246	0.000739116	3	137800628	DZIP1L,DZIP1L
cg00420390	-0.165413	0.046322	-3.57095	0.000440079	7	2256023	MAD1L1,MAD1L1,MAD1L1,MAD1L1,MAD1L1
cg00510320	-0.0770241	0.0233562	-3.2978	0.00114267	16	67686943	RLTPR
cg00548268	-0.164594	0.0477658	-3.44585	0.000686237	7	98245830	NPTX2
cg00610844	-0.168054	0.0506919	-3.31521	0.00107711	5	6583797	LOC255167,LOC255167
cg00682002	-0.146073	0.0369859	-3.94944	0.000106621	7	128531479	KCP,KCP
cg00722042	-0.165922	0.047271	-3.51001	0.000547243	12	130300409	TMEM132D
cg00769810	-0.15976	0.0461438	-3.46222	0.000647924	1	147718820	NBPF24
cg00796302	0.165312	0.0500726	3.30144	0.00112867	4	106477599	FLJ20184
cg00887902	-0.204478	0.0589804	-3.46688	0.000637389	8	56436393	XKR4
cg00970275	0.18782	0.051853	3.62216	0.00036561	4	124449766	SPRY1
cg00976509	-0.104317	0.0306191	-3.40694	0.000785953	11	130184046	ZBTB44
cg00978987	-0.16257	0.0474229	-3.42808	0.0007302	2	186786183	FSIP2
cg01031441	-0.12698	0.039481	-3.21623	0.00150211	12	64784663	C12orf56,C12orf56
cg01036849	0.163209	0.042766	3.81633	0.000177744	3	196297987	FBXO45
cg01232668	0.213091	0.0621248	3.43005	0.000725205	5	179030634	RUFY1,RUFY1,RUFY1
cg01235533	-0.173982	0.049718	-3.49938	0.00056827	6	18211899	KDM1B
cg01331530	-0.122949	0.0351892	-3.49396	0.000579291	8	90914750	OSGIN2,OSGIN2
cg01599094	0.108666	0.0314448	3.45576	0.000662786	19	45867461	ERCC2,ERCC2
cg01616745	-0.156978	0.0464956	-3.37618	0.000874199	2	179149605	OSBPL6
cg01651710	-0.148012	0.0375728	-3.93935	0.000110883	8	145577079	C8ORFK29
cg01681396	-0.113163	0.0336202	-3.36593	0.000905609	1	27676122	SYTL1,SYTL1,SYTL1,SYTL1
cg01903245	-0.162976	0.0454126	-3.58879	0.000412644	4	87373203	MAPK10
cg01965047	-0.115177	0.0319509	-3.60481	0.000389399	16	2140870	PKD1,MIR1225,PKD1
cg01984323	-0.173021	0.0508723	-3.40109	0.000802064	9	126906279	LHX2
cg02207130	0.112098	0.0335162	3.34459	0.000974391	7	2017351	MAD1L1,MAD1L1,MAD1L1
cg02252408	0.223732	0.0534845	4.18311	4.2098e-05	22	45650850	KIAA0930
cg02256874	-0.201056	0.0423464	-4.7479	3.78111e-06	17	7493403	SOX15,SOX15
cg02454636	0.093395	0.0278365	3.35512	0.000939858	16	87885301	SLC7A5
cg02464357	-0.118152	0.0356775	-3.31166	0.00109018	4	89444989	PIGY,PIGY
cg02487987	-0.1452	0.0424479	-3.42066	0.000749326	5	52153575	ITGA1
cg02522760	-0.0740306	0.0173752	-4.26069	3.06476e-05	10	103530178	FGF8,FGF8,FGF8,FGF8
cg02661977	-0.157452	0.0456463	-3.44939	0.000677779	15	31864000	OTUD7A
cg02776473	0.146142	0.0386068	3.7854	0.000199767	1	3044886	PRDM16,PRDM16
cg02817514	-0.209424	0.0588584	-3.5581	0.000460887	2	237122857	ASB18
cg02860602	-0.132631	0.0422176	-3.14161	0.00192028	12	103356060	ASCL1
cg02882968	0.163097	0.0480517	3.3942	0.000821436	7	57247619	LOC642006
cg03045231	0.167828	0.0469153	3.57725	0.000430197	11	5811184	OR52N1
cg03157182	0.116063	0.0312638	3.71237	0.000262452	12	132655797	EP400NL
cg03180486	-0.233285	0.066165	-3.5258	0.000517336	11	2207455	TH
cg03312289	-0.0883826	0.0226539	-3.90143	0.000128401	15	42868114	STARD9
cg03316423	0.102562	0.03053	3.35939	0.0009262	18	66062772	TMX3
cg03408744	0.146792	0.043563	3.36965	0.00089409	20	681042	SCRT2
cg03423916	-0.107032	0.0324309	-3.30031	0.00113299	1	153670787	NPR1
cg03427232	0.132982	0.0404056	3.29118	0.00116855	5	147691936	SPINK7,LOC102546294
cg03581194	0.162119	0.046415	3.49281	0.00058165	13	113654235	MCF2L,MCF2L
cg03605773	-0.15041	0.0398982	-3.76985	0.000211796	1	9488706	SPSB1
cg03712798	0.235357	0.0615563	3.82345	0.000173007	1	156548584	TTC24
cg03804706	-0.186145	0.039582	-4.70278	4.62204e-06	1	202497418	PPP1R12B,PPP1R12B,PPP1R12B
cg03875173	-0.197104	0.0520431	-3.78733	0.000198319	6	8139587	EEF1E1
cg03951271	-0.0948963	0.029501	-3.21672	0.0014997	11	27494026	LOC105376671,LOC105376671,LGR4,LGR4
cg03994559	0.154666	0.0430224	3.595	0.000403478	1	87258635	SH3GLB1
cg04178523	-0.160931	0.0469612	-3.42689	0.000733228	19	12167295	ZNF878
cg04252562	0.233334	0.0681614	3.42326	0.00074258	12	55286024	MUCL1
cg04263118	-0.0987953	0.0318327	-3.10357	0.00217263	20	17512177	BFSP1,BFSP1
cg04338871	-0.148589	0.0442199	-3.36024	0.000923513	11	70002333	ANO1,ANO1
cg04350571	0.135783	0.0420199	3.2314	0.00142822	8	143856122	LYNX1,LYNX1,LYNX1,LYNX1
cg04519327	0.247834	0.0735378	3.37015	0.000892555	15	41149780	SPINT1,SPINT1,SPINT1
cg04571724	0.16587	0.0445718	3.7214	0.000253801	15	65336296	SLC51B
cg04582136	-0.175365	0.0489742	-3.58077	0.000424765	3	42233192	TRAK1,TRAK1
cg04584080	0.13796	0.0419944	3.28519	0.00119241	10	134523685	INPP5A
cg04632683	-0.0902766	0.0263118	-3.43103	0.000722721	19	54620122	PRPF31,TFPT
cg04682850	0.154792	0.0422053	3.66759	0.000309636	2	189155606	GULP1
cg04857472	0.224719	0.046592	4.82313	2.69674e-06	1	199995777	NR5A2,NR5A2
cg04874795	-0.0747153	0.0226286	-3.30181	0.00112725	16	86477638	FENDRR
cg04910970	-0.190672	0.0466276	-4.08925	6.14451e-05	6	100053930	PRDM13
cg04936838	0.145822	0.0440946	3.30702	0.0011075	6	43993067	LOC101929705
cg04962318	-0.174763	0.0416703	-4.19394	4.02847e-05	15	22349067	LOC101927079,LOC101927079,LOC727924
cg04982834	-0.182532	0.0487702	-3.74271	0.000234442	1	93258288	EVI5
cg04986236	0.203282	0.052613	3.86373	0.000148395	2	241825847	C2orf54,C2orf54
cg05036103	-0.184406	0.0544995	-3.38362	0.000852032	1	93415910	FAM69A
cg05061471	-0.169868	0.0501202	-3.38922	0.000835712	11	14994561	CALCA,CALCA,CALCA
cg05106229	-0.117503	0.031804	-3.69461	0.000280297	2	10238172	KLF11
cg05245533	-0.0956416	0.0282624	-3.38406	0.000850742	16	795877	CIAO3
cg05291633	0.221335	0.0644128	3.4362	0.000709792	13	111243541	RAB20
cg05337753	-0.170475	0.0488394	-3.49051	0.000586398	17	75373407	SEPTIN9,SEPTIN9,SEPTIN9,SEPTIN9,SEPTIN9
cg05457934	0.140322	0.041326	3.3955	0.000817749	5	65105878	NLN,NLN
cg05533971	0.187216	0.048844	3.83293	0.000166888	17	79606645	TSPAN10
cg05585259	0.197046	0.0530989	3.71092	0.000263872	1	52259428	NRD1,NRD1,NRD1
cg05631224	-0.0988515	0.0268311	-3.68421	0.000291262	3	4560725	ITPR1,ITPR1,ITPR1
cg05651862	0.105	0.0345139	3.04225	0.00264469	6	168920237	SMOC2,SMOC2
cg05680188	0.15599	0.0458515	3.40207	0.000799346	17	48616601	EPN3
cg05709810	-0.182955	0.0498763	-3.66817	0.000308987	13	83332264	NA
cg05801627	-0.14364	0.0349309	-4.11211	5.60726e-05	7	4839025	RADIL
cg05813328	0.345117	0.0813017	4.2449	3.27058e-05	8	143755458	PSCA
cg05889696	0.112718	0.0314016	3.58956	0.000411508	12	132936582	GALNT9
cg05892483	-0.125961	0.0401572	-3.1367	0.00195128	6	101852882	GRIK2,GRIK2,GRIK2
cg05908398	-0.154187	0.0455939	-3.38174	0.000857594	12	94656133	PLXNC1,PLXNC1
cg05965387	-0.151244	0.0471812	-3.2056	0.00155604	13	51418053	DLEU7
cg05972298	-0.107179	0.0258403	-4.14774	4.85827e-05	6	4348932	C6orf201
cg06018699	0.180943	0.0495191	3.65399	0.000325481	3	133648441	C3orf36,C3orf36
cg06023994	-0.18999	0.056332	-3.37269	0.000884795	3	170137871	CLDN11
cg06225390	-0.1403	0.0420841	-3.33381	0.00101099	15	99553001	PGPEP1L
cg06292259	-0.165916	0.0434685	-3.81694	0.000177332	9	140064748	MIR3621,LRRC26
cg06293581	-0.215496	0.0627066	-3.43658	0.000708854	1	170143457	METTL11B
cg06381933	0.138256	0.0350761	3.94159	0.000109924	2	240288826	HDAC4
cg06491573	-0.0465371	0.0144892	-3.21185	0.00152411	3	126062601	KLF15
cg06599677	0.100289	0.0255449	3.92599	0.000116779	5	178322856	ZFP2
cg06632762	-0.120427	0.0342628	-3.5148	0.000537994	1	110230545	GSTM1,GSTM1
cg06726860	-0.062172	0.0153462	-4.05129	7.14677e-05	10	103530255	FGF8,FGF8,FGF8,FGF8
cg06729354	-0.176488	0.0515635	-3.42273	0.000743963	12	110041796	MVK
cg06872887	-0.168412	0.0486499	-3.46171	0.000649091	5	145215445	PRELID2,PRELID2,PRELID2
cg06905189	-0.128644	0.0401181	-3.20663	0.00155074	16	66356320	CDH5
cg07091593	-0.180728	0.0500814	-3.60868	0.000383965	3	187455718	BCL6,BCL6
cg07130293	0.159155	0.0388258	4.09921	5.9048e-05	20	43220539	PKIG,PKIG,PKIG,PKIG,PKIG
cg07194830	0.144802	0.0453145	3.19548	0.00160901	16	46604297	ANKRD26P1
cg07264726	-0.157022	0.0452073	-3.47337	0.000622979	3	142666293	PAQR9
cg07384961	-0.113284	0.0335223	-3.37937	0.000864648	16	3068128	CLDN6
cg07588401	-0.206387	0.0475588	-4.33962	2.20893e-05	8	125951124	LINC00964
cg07737175	0.147267	0.0436344	3.37501	0.000877735	13	112770897	SOX1
cg07784217	0.189023	0.0522538	3.6174	0.000372002	12	127768838	LINC02405
cg07859951	-0.20416	0.0473797	-4.30903	2.50925e-05	6	110871748	SLC22A16
cg07891627	0.166161	0.0491346	3.38175	0.000857558	16	73748507	LINC01568
cg08067618	0.141489	0.0447907	3.15889	0.00181485	10	38044466	ZNF248
cg08122831	-0.106382	0.0324201	-3.28136	0.00120794	2	213697579	IKZF2
cg08133631	-0.0443323	0.0137335	-3.22805	0.00144423	1	26527909	CATSPER4
cg08154107	-0.116612	0.0269025	-4.3346	2.25568e-05	3	183994073	ECE2,ECE2,ECE2,ECE2
cg08209336	-0.0857615	0.0240027	-3.573	0.000436837	2	128409268	GPR17,GPR17,LIMS2,GPR17,GPR17,LIMS2,LIMS2,LIMS2
cg08301115	0.130306	0.040247	3.23767	0.00139866	13	52604424	UTP14C
cg08308942	-0.21701	0.0652438	-3.32614	0.00103777	11	116508771	BUD13
cg08414528	0.14393	0.0456092	3.15573	0.00183374	16	8862362	ABAT,ABAT,ABAT
cg08548734	-0.141783	0.037973	-3.73379	0.000242364	9	136009324	RALGDS
cg08560531	-0.146552	0.0419841	-3.49066	0.00058609	14	95778787	CLMN
cg08701686	0.140207	0.0404047	3.47007	0.000630275	8	35095362	UNC5D
cg08766678	0.150557	0.0468842	3.21125	0.00152718	21	37949147	CLDN14
cg08849542	0.201097	0.060257	3.33733	0.000998914	3	40175572	MYRIP
cg08899203	0.159628	0.0484873	3.29217	0.00116465	2	33756542	RASGRP3,RASGRP3,RASGRP3
cg08913407	0.114838	0.0347727	3.30252	0.00112452	8	106486335	ZFPM2
cg08943714	0.099725	0.0314382	3.1721	0.00173789	6	139470282	HECA
cg09247506	0.0876332	0.0266937	3.28292	0.00120161	22	24820655	ADORA2A
cg09359106	-0.116981	0.0355941	-3.28652	0.00118708	1	204043642	SOX13
cg09536721	0.139985	0.0421013	3.32495	0.00104199	20	35207306	TGIF2,TGIF2,TGIF2,TGIF2,TGIF2-C20orf24
cg09579209	0.173045	0.0523432	3.30597	0.00111146	2	187556710	ITGAV
cg09682988	0.20369	0.0577614	3.52641	0.000516216	9	124401677	DAB2IP
cg09762242	-0.120451	0.0372927	-3.22989	0.00143539	11	65408429	SIPA1,SIPA1
cg09775533	-0.0935193	0.027387	-3.41473	0.000764961	20	32857151	ASIP
cg09798781	-0.160887	0.0495756	-3.24528	0.00136353	18	53257601	TCF4,TCF4,TCF4
cg09860921	0.295826	0.0726831	4.07008	6.63272e-05	1	45116241	RNF220
cg10135346	0.19148	0.058199	3.2901	0.00117283	3	143750949	DIPK2A
cg10164790	0.146234	0.0425426	3.43735	0.000706938	8	120424422	CCN3
cg10252559	0.12685	0.0392781	3.22955	0.00143704	7	65732583	TPST1
cg10268241	-0.190263	0.0585848	-3.24764	0.00135279	9	34381618	C9orf24,C9orf24,C9orf24,C9orf24
cg10271328	0.170602	0.0436766	3.90604	0.00012614	16	2511027	C16orf59
cg10387761	-0.138858	0.0372084	-3.7319	0.000244077	17	42856823	ADAM11
cg10426084	-0.10266	0.0297072	-3.45573	0.000662859	17	1640472	WDR81,WDR81,WDR81,WDR81
cg10514207	-0.132739	0.0362525	-3.6615	0.000316643	13	49384181	CYSLTR2
cg10588340	0.115517	0.0340415	3.39341	0.000823688	2	73216028	SFXN5
cg10595396	-0.124885	0.0343465	-3.63604	0.000347576	16	83751032	CDH13,CDH13,CDH13,CDH13
cg10619644	0.103182	0.0300955	3.42848	0.000729172	7	69149951	AUTS2,AUTS2,AUTS2
cg10765521	-0.133242	0.0387121	-3.44188	0.000695835	10	75579647	CAMK2G,CAMK2G,CAMK2G,CAMK2G,CAMK2G,CAMK2G
cg10854065	0.153776	0.0431467	3.56403	0.00045116	8	143236861	LINC00051
cg10855342	0.213027	0.0637008	3.34418	0.000975772	4	113276902	ALPK1,ALPK1
cg10933616	0.154036	0.0466217	3.30396	0.00111905	17	56695284	TEX14,TEX14,TEX14
cg10935723	-0.162255	0.0460922	-3.52022	0.000527714	14	88793634	KCNK10
cg11177743	0.166733	0.0522969	3.1882	0.00164817	20	21545361	NKX2-2
cg11296005	0.117998	0.0369253	3.19558	0.00160848	20	62527857	DNAJC5
cg11337247	-0.205233	0.0571798	-3.58926	0.000411948	18	55946564	NEDD4L,NEDD4L,NEDD4L,NEDD4L,NEDD4L,NEDD4L,NEDD4L,NEDD4L,NEDD4L,NEDD4L
cg11381843	-0.184217	0.0371064	-4.96456	1.41369e-06	3	142681401	PAQR9
cg11415200	0.145894	0.0392127	3.72057	0.000254586	11	46205537	PHF21A
cg11508947	0.162769	0.0430099	3.78445	0.000200482	17	27572432	CRYBA1
cg11548377	0.162991	0.0473568	3.44178	0.000696084	3	187216380	RTP4
cg11849643	0.203188	0.0600629	3.38293	0.00085409	17	26116654	NOS2
cg11950939	0.140575	0.0439984	3.19501	0.00161151	1	159908150	IGSF9,IGSF9
cg12247164	0.132437	0.0380204	3.48333	0.000601483	8	10005590	MSRA,MSRA,MSRA
cg12353352	0.130917	0.0405516	3.2284	0.00144257	11	5294626	HBE1
cg12371010	0.153765	0.0434937	3.53534	0.000500012	8	18027369	NAT1,NAT1
cg12405087	-0.11358	0.027066	-4.19642	3.98795e-05	5	154070144	LARP1
cg12484266	-0.1596	0.0451271	-3.53668	0.000497639	6	31904579	C2,C2
cg12501004	0.111194	0.0321778	3.45562	0.000663111	12	117287232	RNFT2,RNFT2
cg12522898	-0.150194	0.0422005	-3.55907	0.000459284	20	33891700	UQCC,UQCC
cg12613440	-0.192682	0.0538366	-3.57902	0.000427461	20	49976990	NFATC2
cg12643509	-0.181105	0.0499841	-3.62326	0.000364147	12	72527584	TPH2
cg12650985	0.110737	0.0338043	3.27582	0.0012307	1	223289931	TLR5
cg12678006	0.100518	0.0303958	3.30699	0.00110763	1	155164622	MIR92B
cg12727656	0.206129	0.0589721	3.49537	0.000576404	17	57547500	LINC01476
cg12741952	-0.231689	0.0688241	-3.36639	0.000904181	7	16462546	CRRPA
cg12786591	-0.130863	0.0358077	-3.65461	0.000324745	16	5057113	SEC14L5
cg12850099	0.260752	0.0766741	3.40079	0.000802913	17	55186659	AKAP1
cg12899649	-0.124409	0.0357007	-3.48478	0.000598409	6	33043762	HLA-DPB1,HLA-DPB1
cg12971836	0.155753	0.0433446	3.59337	0.000405868	16	55910723	CES5A,CES5A,CES5A
cg13050357	0.263103	0.0771516	3.41021	0.000777071	4	1332618	MAEA,MAEA
cg13213799	-0.121573	0.0360729	-3.3702	0.000892394	14	104834222	KIF26A
cg13225880	0.0865118	0.027203	3.18023	0.00169202	20	31426205	MAPRE1
cg13234696	-0.192661	0.0481601	-4.00042	8.73586e-05	12	89355145	LINC02458
cg13281814	0.0718508	0.0204859	3.50733	0.000552466	8	75262582	GDAP1,GDAP1
cg13289431	-0.0938638	0.0292264	-3.21161	0.00152533	6	142472456	VTA1
cg13321105	-0.107437	0.0325208	-3.30363	0.00112031	1	217313824	ESRRG
cg13371951	0.0689125	0.0215111	3.20358	0.00156647	6	146350041	GRM1,GRM1
cg13388692	-0.12663	0.0317483	-3.98856	9.15208e-05	1	86081680	DDAH1
cg13415859	-0.193314	0.0518841	-3.72588	0.000249613	6	3414680	SLC22A23,SLC22A23,SLC22A23,SLC22A23,SLC22A23
cg13426852	0.120791	0.0332848	3.629	0.000356609	6	11383329	NEDD9,NEDD9
cg13526032	-0.111193	0.0268439	-4.14221	4.96807e-05	7	43622300	STK17A
cg13537968	0.0530248	0.0137658	3.85191	0.000155251	1	87170191	SH3GLB1,SH3GLB1,SH3GLB1,SH3GLB1
cg13639602	-0.157775	0.0436691	-3.61297	0.00037803	14	103604803	TNFAIP2
cg13643885	0.157939	0.0467721	3.37678	0.000872397	12	114513507	RBM19
cg13660679	-0.143558	0.0417691	-3.43695	0.000707926	9	133570890	EXOSC2
cg13761284	0.176648	0.0507959	3.4776	0.000613758	9	130708393	FAM102A,FAM102A
cg13818243	0.117412	0.0340446	3.44879	0.000679203	13	114789734	RASA3
cg13830549	-0.188983	0.053758	-3.51545	0.000536762	4	186571793	SORBS2,SORBS2,SORBS2,SORBS2,SORBS2,SORBS2,SORBS2,SORBS2,SORBS2
cg13898166	-0.167541	0.0492297	-3.40324	0.000796093	4	7760060	LOC84740
cg13933511	-0.172367	0.0506066	-3.40602	0.000788474	8	139797236	COL22A1
cg13949717	-0.159522	0.0466542	-3.41924	0.00075306	2	129261800	HS6ST1
cg14002285	-0.127388	0.0369367	-3.44882	0.000679117	1	38230948	EPHA10,EPHA10
cg14062041	0.101404	0.0295019	3.43722	0.000707255	3	150835055	MED12L
cg14135084	0.155328	0.04826	3.21858	0.00149047	18	65537456	LOC643542
cg14167748	-0.0999891	0.0253315	-3.94722	0.000107546	9	103224218	MSANTD3-TMEF1
cg14179581	-0.141438	0.0388067	-3.64469	0.000336756	1	50881502	DMRTA2
cg14193409	-0.0816851	0.0247862	-3.2956	0.00115122	16	67143991	C16orf70,C16orf70
cg14210454	0.163705	0.051497	3.17893	0.00169926	19	463460	ODF3L2
cg14301000	-0.0766151	0.020391	-3.7573	0.000221997	9	136501772	DBH
cg14428870	0.128357	0.0365373	3.51304	0.00054137	6	147223397	STXBP5-AS1
cg14431577	-0.137984	0.0416854	-3.31013	0.00109586	12	70002985	LRRC10,LRRC10
cg14432744	0.200384	0.0521856	3.83984	0.00016256	11	2172043	INS-IGF2,IGF2,INS-IGF2
cg14529598	0.119879	0.0324913	3.68958	0.000285554	4	8098851	ABLIM2,ABLIM2,ABLIM2,ABLIM2,ABLIM2,ABLIM2,ABLIM2
cg14532535	0.226599	0.0598732	3.78465	0.000200333	10	1730573	ADARB2
cg14537674	-0.188879	0.0527558	-3.58025	0.000425562	22	24890184	UPB1,ADORA2A-AS1,ADORA2A-AS1
cg14559259	0.12369	0.0348144	3.55284	0.000469664	2	223168575	CCDC140
cg14570432	0.191931	0.0568137	3.37825	0.000867999	19	49603357	SNRNP70,SNRNP70
cg14573826	0.151322	0.0383977	3.9409	0.000110219	14	65409667	GPX2,GPX2,GPX2,CHURC1-FNTB,CHURC1-FNTB
cg14596247	-0.16453	0.0461685	-3.56368	0.00045173	6	166313043	PDE10A
cg14618910	-0.162375	0.0443368	-3.66232	0.000315694	14	73209594	DPF3,DPF3,DPF3,DPF3
cg14638322	0.172264	0.0488481	3.52653	0.000515988	2	237015243	AGAP1,AGAP1
cg14725084	0.198005	0.0615785	3.21549	0.00150581	9	88661279	GOLM1,GOLM1
cg14822911	0.179501	0.0454932	3.94567	0.000108194	14	93644288	MOAP1
cg14842016	0.0964874	0.0273707	3.52521	0.000518419	13	97670485	OXGR1
cg14847818	0.135352	0.0396123	3.41691	0.00075917	3	114328840	ZBTB20,ZBTB20,ZBTB20,ZBTB20,ZBTB20,ZBTB20
cg14873313	0.200934	0.0544734	3.68867	0.000286514	19	35612234	FXYD3,FXYD3,FXYD3,FXYD3,FXYD3,FXYD3,FXYD3,FXYD3,MIR6887
cg14908653	-0.185567	0.0422192	-4.39533	1.74834e-05	18	911900	ADCYAP1,ADCYAP1
cg14919490	0.186384	0.0502464	3.70941	0.000265357	1	160160194	CASQ1
cg15004787	0.181034	0.0549166	3.29653	0.00114756	5	72802430	BTF3
cg15041362	0.137043	0.0428504	3.19817	0.00159475	5	142205796	ARHGAP26,ARHGAP26
cg15048029	-0.123422	0.0338531	-3.64582	0.000335369	1	74173732	LRRIQ3
cg15268740	-0.131609	0.0394169	-3.33889	0.000993587	8	25906154	PPP2R2A
cg15269503	0.0971824	0.0284752	3.41288	0.000769903	11	69924390	ANO1
cg15276331	0.203578	0.0584492	3.48299	0.000602195	15	85799857	GOLGA6L4
cg15419838	-0.120964	0.0357328	-3.38524	0.000847291	10	5335200	AKR1C4
cg15443863	0.183299	0.0495993	3.6956	0.000279274	5	115386140	ARL14EPL
cg15507203	0.177242	0.0543613	3.26044	0.001296	9	34401182	FAM219A,FAM219A,FAM219A,FAM219A,FAM219A,FAM219A
cg15530641	0.120439	0.0312055	3.85955	0.000150787	10	133797249	BNIP3
cg15654025	-0.124479	0.0377382	-3.29848	0.00114004	1	165327005	NA
cg15705524	0.116847	0.0357581	3.26772	0.00126471	17	79196926	CEP131,CEP131
cg15720156	0.112655	0.0337173	3.34118	0.000985847	1	233430398	PCNXL2
cg15737320	-0.117652	0.0343209	-3.428	0.000730408	7	32996219	FKBP9,FKBP9
cg15781819	0.139737	0.0440834	3.16984	0.00175084	6	41204958	TREML4
cg15898066	-0.121246	0.0361421	-3.35472	0.000941176	15	85071567	UBE2Q2P1
cg16030011	0.114237	0.0367625	3.10744	0.00214568	1	92075595	CDC7
cg16105461	-0.120861	0.0362047	-3.33827	0.000995689	11	61485853	DAGLA
cg16141760	0.157712	0.0443446	3.55652	0.000463509	12	112910628	PTPN11,PTPN11
cg16188589	-0.104327	0.0311515	-3.34901	0.000959756	3	10206396	IRAK2
cg16321109	0.128743	0.0411291	3.13022	0.00199286	8	1732011	CLN8
cg16332300	-0.196986	0.0571183	-3.44873	0.000679343	12	130392241	TMEM132D
cg16462006	-0.0929802	0.0280659	-3.31293	0.00108551	14	95155784	SERPINA13P
cg16694180	0.162444	0.041415	3.92234	0.000118439	16	25187678	LCMT1,LCMT1
cg16844403	0.0722476	0.0236888	3.04987	0.00258133	12	49372180	WNT1
cg16877933	-0.166169	0.0384127	-4.3259	2.33907e-05	11	64051868	GPR137,GPR137,BAD,GPR137,BAD,BAD
cg16881657	0.122022	0.0351173	3.47471	0.000620059	10	1253558	ADARB2
cg16903885	-0.152048	0.0452182	-3.36255	0.000916201	10	134795548	LINC01168
cg16906497	-0.186676	0.054497	-3.42544	0.000736965	18	6836103	ARHGAP28
cg16936944	-0.176823	0.0489111	-3.61519	0.000374993	6	31695970	DDAH2
cg16944069	-0.212716	0.0518897	-4.09938	5.9008e-05	3	169300545	MECOM,MECOM
cg17000065	-0.204881	0.0528312	-3.87804	0.000140483	2	149365307	MBD5
cg17060552	-0.135816	0.0369333	-3.67733	0.000298739	1	22201770	HSPG2,HSPG2
cg17067116	-0.121432	0.0295263	-4.11267	5.59466e-05	7	28451011	CREB5,CREB5
cg17095032	0.183475	0.0567987	3.23027	0.00143361	2	11071747	KCNF1
cg17165253	0.103988	0.0340461	3.05433	0.00254485	17	4646098	ZMYND15,ZMYND15,ZMYND15
cg17198051	-0.170518	0.0472937	-3.60552	0.000388402	10	130279674	LINC01163
cg17198870	-0.110082	0.0340506	-3.2329	0.0014211	12	113787384	SLC8B1
cg17246876	0.17984	0.0535288	3.35968	0.000925276	2	10204017	CYS1
cg17352462	0.173808	0.0502196	3.46097	0.000650776	10	134364082	INPP5A
cg17353084	-0.182215	0.0552043	-3.30074	0.00113135	11	706578	EPS8L2
cg17395885	-0.182799	0.056582	-3.23069	0.00143159	12	116602340	MED13L
cg17609780	-0.101383	0.031884	-3.17973	0.00169478	2	86693233	KDM3A,KDM3A
cg17754168	0.153034	0.0461187	3.31827	0.00106598	1	242142475	MAP1LC3C
cg17783135	-0.136291	0.0407495	-3.3446	0.000974371	3	194876491	C3orf21
cg17814028	-0.201802	0.0575447	-3.50687	0.00055338	20	60344300	CDH4
cg17818731	-0.174992	0.0469839	-3.72452	0.00025088	2	43295753	ZFP36L2
cg17992034	-0.135755	0.039283	-3.45581	0.000662665	6	144711370	UTRN
cg18068862	-0.109974	0.0321524	-3.42039	0.000750051	22	32342699	YWHAH,C22orf24,C22orf24
cg18083415	0.184363	0.0547815	3.36542	0.000907204	15	99669970	SYNM,SYNM
cg18087210	-0.151544	0.0454161	-3.33678	0.00100077	4	166183715	KLHL2,KLHL2,KLHL2
cg18111443	0.0743351	0.0205311	3.62061	0.000367676	19	20349275	ZNF486
cg18132114	0.24077	0.0654301	3.6798	0.000296033	8	122157717	SNTB1
cg18185904	0.175969	0.0443974	3.9635	0.000100938	8	129545191	LINC00824
cg18261877	0.192699	0.0497557	3.8729	0.000143276	1	228468281	OBSCN,OBSCN
cg18376352	-0.187449	0.0566235	-3.31044	0.00109474	19	18706136	CRLF1
cg18410020	-0.202465	0.0551432	-3.67162	0.000305086	20	49526241	ADNP,ADNP,ADNP,ADNP,ADNP
cg18488631	-0.0827907	0.026648	-3.10683	0.00214988	2	42721423	MTA3,KCNG3,KCNG3
cg18504511	-0.126882	0.0384556	-3.29945	0.00113631	3	75414693	FAM86DP
cg18512336	-0.170374	0.0428402	-3.97698	9.57647e-05	8	70981068	PRDM14
cg18578970	0.156841	0.045976	3.41137	0.000773941	14	79370439	NRXN3,NRXN3
cg18585789	0.134332	0.0343562	3.90998	0.000124238	2	179629357	TTN,TTN,TTN,TTN,TTN
cg18610549	0.19527	0.0584825	3.33895	0.000993394	8	35755289	UNC5D
cg18670934	0.108237	0.0334173	3.23894	0.00139272	8	128512692	CASC8
cg18689486	-0.100878	0.0277746	-3.63204	0.000352683	5	118603804	TNFAIP8
cg18707942	0.176198	0.0520249	3.38679	0.000842756	17	48433509	XYLT2,XYLT2
cg18841634	-0.148806	0.0442837	-3.3603	0.00092332	18	49868236	DCC
cg18863245	0.164893	0.0443311	3.71957	0.000255531	2	114163700	CBWD2
cg18871861	0.153575	0.0448249	3.42612	0.00073521	5	76081655	F2R
cg18881403	0.145049	0.0368653	3.93456	0.000112964	5	90261245	ADGRV1,ADGRV1,ADGRV1,ADGRV1
cg19000999	-0.109858	0.0323349	-3.39751	0.000812079	21	34580408	IFNAR2
cg19260144	0.110764	0.0344085	3.21908	0.00148796	22	49763965	C22orf34
cg19282928	0.13175	0.033214	3.96671	9.96845e-05	2	241570341	GPR35,GPR35
cg19381374	-0.155306	0.0396565	-3.91629	0.000121244	1	108440322	VAV3
cg19504032	-0.144215	0.0433675	-3.32542	0.00104034	6	94129412	EPHA7
cg19699911	-0.0927532	0.0269582	-3.44063	0.000698875	12	75955912	GLIPR1
cg19714723	0.138948	0.0400999	3.46504	0.000641525	5	19496539	CDH18,CDH18,CDH18,CDH18
cg19717508	-0.157833	0.0462982	-3.40905	0.000780206	12	80884329	PTPRQ
cg19938863	0.141951	0.0347903	4.08018	6.37113e-05	10	108816135	SORCS1,SORCS1,SORCS1,SORCS1,SORCS1,SORCS1
cg20046964	0.0861431	0.026454	3.25634	0.00131396	17	45401156	C17orf57
cg20049415	0.0968365	0.0265729	3.64418	0.000337388	20	21377671	NKX2-4
cg20053381	-0.185302	0.0457258	-4.05245	7.11388e-05	2	220363572	GMPPA,GMPPA
cg20462449	0.161286	0.0468811	3.44031	0.00069966	1	1613704	CDK11B,CDK11B,CDK11B,CDK11B,CDK11B,LOC728661,CDK11B
cg20470923	-0.11602	0.0340124	-3.41111	0.000774639	12	25284549	CASC1,CASC1,CASC1,CASC1,CASC1
cg20630683	-0.241084	0.0638322	-3.77684	0.000206304	6	32812637	PSMB8,PSMB8,PSMB8
cg20639203	0.150414	0.0460513	3.26624	0.00127103	1	84609005	PRKACB,PRKACB,PRKACB,PRKACB
cg20648899	0.147502	0.0379325	3.88854	0.000134928	6	94126141	EPHA7
cg20659318	-0.219068	0.0657363	-3.33252	0.00101544	1	201463767	CSRP1,CSRP1,CSRP1,CSRP1
cg20745074	-0.148294	0.0487739	-3.04043	0.00266005	6	73660213	KCNQ5,KCNQ5,KCNQ5,KCNQ5,KCNQ5
cg20972255	-0.133271	0.0363843	-3.66288	0.000315042	4	77723244	SHROOM3
cg20995450	-0.120053	0.0343388	-3.49614	0.000574837	7	100292329	GIGYF1
cg21019174	0.115025	0.0324564	3.54399	0.000484786	11	1327450	TOLLIP
cg21061022	0.207607	0.0472704	4.39191	1.77374e-05	5	149979645	SYNPO
cg21100690	-0.142555	0.0442916	-3.21856	0.00149057	11	64703818	GPHA2
cg21136104	-0.0858817	0.0232061	-3.70083	0.000273918	3	142666320	PAQR9
cg21181453	-0.0636386	0.0197802	-3.21728	0.00149688	9	130700954	DPM2
cg21186900	-0.134704	0.0338216	-3.98276	9.36207e-05	8	24859537	NEFM
cg21202077	0.163299	0.0454455	3.59329	0.000405986	10	101636257	DNMBP
cg21246643	0.21983	0.0637791	3.44675	0.000684078	22	30971315	GAL3ST1
cg21395198	0.200087	0.0603051	3.31792	0.00106724	3	179399114	USP13
cg21511203	0.138585	0.0415096	3.33862	0.000994512	8	145015037	PLEC1,PLEC1,PLEC1,PLEC1,PLEC1,PLEC1,PLEC1,PLEC1
cg21643649	-0.217104	0.0617451	-3.51613	0.000535459	19	7688301	XAB2
cg21755367	0.143399	0.0426421	3.36286	0.000915231	15	76297890	NRG4
cg21806985	-0.125796	0.0339206	-3.70855	0.0002662	5	112824646	MCC
cg21813369	-0.146206	0.044538	-3.28272	0.00120242	4	70999362	CSN1S2B
cg21820575	0.192167	0.0460348	4.17439	4.36168e-05	15	75112616	LMAN1L
cg21825791	0.173472	0.0496334	3.49506	0.000577028	4	6606680	MAN2B2,MAN2B2
cg22140615	-0.145049	0.0405568	-3.57645	0.000431442	19	1726194	ONECUT3
cg22165338	0.147287	0.0393586	3.74218	0.000234898	10	94447851	HHEX
cg22268025	-0.16652	0.04817	-3.45691	0.000660114	1	180993725	STX6,STX6
cg22314155	0.22257	0.0651261	3.41752	0.000757579	3	5030877	BHLHE40
cg22427458	0.178325	0.0496427	3.59218	0.000407627	2	69408989	ANTXR1
cg22528556	0.166175	0.0395614	4.20043	3.92332e-05	13	112856721	LINC01070
cg22637799	-0.153657	0.0444177	-3.45936	0.000654457	12	22065846	ABCC9,ABCC9
cg22660933	0.0718845	0.0229675	3.12984	0.00199531	17	46608355	HOXB1
cg22741358	-0.175054	0.0487077	-3.59397	0.000404983	3	55539437	WNT5A
cg22858818	0.148599	0.0425913	3.48895	0.000589645	14	59617468	DAAM1
cg22861190	0.143565	0.0420861	3.41123	0.000774335	11	101588566	TRPC6
cg22908026	-0.107629	0.0295998	-3.63613	0.000347461	2	12302902	LOC100506457
cg22924545	0.116915	0.0359464	3.25249	0.00133101	10	12866512	CAMK1D,CAMK1D
cg22931642	0.256418	0.0720798	3.55742	0.000462004	1	23135043	EPHB2,EPHB2
cg22931889	0.178967	0.0481608	3.71603	0.000258916	20	57594545	TUBB1,TUBB1
cg22959894	-0.248797	0.0660373	-3.76752	0.000213653	7	157395449	PTPRN2,PTPRN2,PTPRN2
cg22993195	-0.107564	0.0235597	-4.5656	8.43775e-06	3	49756301	AMIGO3,RNF123
cg23022563	0.142011	0.0425644	3.33638	0.00100216	16	31432544	ITGAD
cg23028072	0.171947	0.0461696	3.72425	0.000251126	1	44257203	ST3GAL3,ST3GAL3,ST3GAL3,ST3GAL3,ST3GAL3,ST3GAL3,ST3GAL3,ST3GAL3,ST3GAL3,ST3GAL3,ST3GAL3,ST3GAL3,ST3GAL3,ST3GAL3,ST3GAL3,ST3GAL3,ST3GAL3,ST3GAL3,ST3GAL3,ST3GAL3,ST3GAL3,ST3GAL3,ST3GAL3,ST3GAL3,ST3GAL3
cg23035862	0.255628	0.0696835	3.66842	0.000308697	21	45580469	GATD3A
cg23064516	0.246594	0.0757719	3.25443	0.00132242	7	98555144	TRRAP
cg23087798	0.22047	0.0649764	3.39307	0.000824663	1	43143267	PPIH
cg23164870	0.137645	0.0424076	3.24576	0.00136136	4	86850108	ARHGAP24,ARHGAP24,ARHGAP24,ARHGAP24
cg23202949	-0.198329	0.0569783	-3.48078	0.000606911	8	124519807	FBXO32,FBXO32
cg23336797	0.100714	0.0307009	3.2805	0.00121143	3	13114570	IQSEC1,IQSEC1
cg23379566	0.081218	0.0234209	3.46776	0.000635429	3	149094892	TM4SF1,TM4SF1-AS1,TM4SF1-AS1,TM4SF1-AS1
cg23539125	-0.154025	0.045967	-3.35079	0.000953945	1	234861044	LINC01132
cg23575815	-0.140792	0.0406312	-3.46512	0.000641358	13	42845582	AKAP11
cg23642632	-0.135968	0.0422168	-3.22071	0.00147992	2	183903927	NCKAP1,NCKAP1
cg23656050	0.313664	0.0765572	4.09712	5.95433e-05	14	105616988	JAG2,JAG2
cg23696864	-0.21795	0.0598618	-3.64088	0.00034148	17	67449345	MAP2K6
cg23739762	-0.138008	0.0394374	-3.49943	0.000568173	8	58487982	LINC00588
cg23915792	-0.129111	0.0374322	-3.4492	0.000678221	22	41763255	TEF
cg23990235	-0.225804	0.0599647	-3.76562	0.000215182	3	112189845	BTLA,BTLA
cg24107619	-0.158895	0.0464597	-3.42006	0.000750913	5	116274667	SEMA6A
cg24177393	-0.157414	0.0454835	-3.46091	0.000650911	5	43037517	ANXA2R
cg24310421	0.122912	0.0361289	3.40204	0.000799439	19	40741902	AKT2,AKT2,AKT2
cg24397763	0.0760816	0.0199259	3.81823	0.000176468	2	27994928	MRPL33,MRPL33
cg24519413	-0.128	0.0344089	-3.71997	0.000255153	1	26490540	FAM110D
cg24722348	-0.140401	0.0383362	-3.66237	0.000315633	1	21900987	ALPL,ALPL
cg24761421	-0.198524	0.0599805	-3.30982	0.00109705	19	58330368	ZNF587
cg24804622	-0.136003	0.0416928	-3.26203	0.00128913	2	70741960	TGFA,TGFA,TGFA,TGFA
cg24811740	0.264073	0.0689162	3.8318	0.000167607	8	145729537	GPT,GPT
cg24829631	0.104085	0.0273654	3.80354	0.000186557	1	19639165	PQLC2,PQLC2,PQLC2,AKR7A2,PQLC2,PQLC2,PQLC2
cg24947073	0.114854	0.0333993	3.43881	0.00070334	14	101450066	SNORD114-23,SNORD114-24
cg25064747	-0.20042	0.0570959	-3.51024	0.000546785	13	19253696	LINC00417
cg25107791	0.210655	0.0620142	3.39689	0.000813838	6	35764958	CLPS
cg25135778	0.135115	0.0368315	3.66848	0.000308633	20	60736870	SS18L1,SS18L1,SS18L1,SS18L1
cg25198356	0.171423	0.0476629	3.59657	0.000401192	11	33132031	CSTF3
cg25261328	-0.0980186	0.0281635	-3.48034	0.000607868	10	22633916	SPAG6,SPAG6
cg25347127	0.246963	0.0629472	3.92333	0.000117986	5	81654031	ATP6AP1L
cg25416149	0.135765	0.0412751	3.28927	0.00117609	17	149488	RPH3AL
cg25452071	-0.148633	0.0442473	-3.35914	0.000926986	15	83776769	TM6SF1,TM6SF1
cg25602992	0.295229	0.0781748	3.77652	0.000206553	10	43869755	FXYD4,FXYD4
cg25609284	0.109898	0.0305605	3.59606	0.000401932	20	36156393	BLCAP,BLCAP,BLCAP,BLCAP
cg25630384	0.0947855	0.0290597	3.26175	0.00129033	6	119630581	MAN1A1
cg25707394	-0.24776	0.0579867	-4.2727	2.91672e-05	17	69339465	CASC17
cg25859972	-0.165961	0.04081	-4.06667	6.7233e-05	3	64670515	ADAMTS9
cg25890767	0.150407	0.0433944	3.46604	0.000639283	22	46368717	WNT7B
cg26077357	0.145698	0.0338362	4.30599	2.54108e-05	3	45176603	CDCP1,CDCP1
cg26140687	-0.214566	0.0615876	-3.48392	0.00060023	9	89598382	LOC100506834
cg26222731	-0.214418	0.0568369	-3.77251	0.000209692	15	57695943	CGNL1
cg26281528	-0.122789	0.0379128	-3.23872	0.00139375	15	78279587	TBC1D2B
cg26287101	0.151037	0.046907	3.21992	0.00148385	20	35281614	NDRG3,NDRG3
cg26339919	0.199628	0.0545143	3.66194	0.00031613	15	64423952	SNX1,SNX1,SNX1
cg26433593	0.186247	0.0481294	3.86972	0.000145031	1	22188531	HSPG2
cg26435773	0.0739273	0.0215905	3.42407	0.000740491	6	131520782	AKAP7
cg26453588	-0.211084	0.0528845	-3.99141	9.05034e-05	22	43506021	BIK
cg26463647	0.17801	0.0558881	3.18512	0.00166499	17	29380155	RNF135
cg26496674	0.187273	0.0464457	4.03208	7.71153e-05	22	23767735	CES5AP1
cg26561358	0.162039	0.0464316	3.48983	0.000587813	11	17555193	USH1C,USH1C
cg26584465	0.0679802	0.0202899	3.35044	0.000955088	3	149095006	TM4SF1,TM4SF1-AS1,TM4SF1-AS1,TM4SF1-AS1
cg26598348	0.148526	0.0435579	3.40985	0.000778043	16	875626	PRR25
cg26629022	-0.136201	0.0358934	-3.79459	0.000192965	7	40174507	SUGCT,SUGCT,SUGCT,SUGCT,MPLKIP
cg26655295	-0.0935964	0.0262564	-3.56471	0.000450065	2	677162	TMEM18
cg26721247	0.122818	0.0359361	3.41768	0.000757146	10	76830509	DUSP13
cg26721741	0.104299	0.0274163	3.80428	0.000186032	20	37389242	ACTR5
cg26727122	0.127408	0.0366427	3.47703	0.000615004	6	139648584	TXLNB
cg26745861	-0.148142	0.0400294	-3.70082	0.000273927	2	241677102	KIF1A,KIF1A
cg26860053	0.154394	0.0483053	3.19621	0.00160512	11	65397112	PCNXL3
cg26942815	-0.144821	0.0429498	-3.37186	0.000887322	12	32739362	FGD4,FGD4,FGD4,FGD4,FGD4
cg27068683	-0.198352	0.0458504	-4.32607	2.3374e-05	5	156348499	TIMD4,TIMD4
cg27123464	0.153818	0.0439972	3.4961	0.000574915	21	45809043	TRPM2
cg27127090	-0.181417	0.054749	-3.31361	0.00108299	16	1131327	SSTR5
cg27144788	-0.160855	0.0457022	-3.51963	0.000528835	21	40752755	WRB
cg27177196	0.179151	0.0495339	3.61673	0.000372898	15	62654592	DQ585294
cg27244410	0.140481	0.0391323	3.58989	0.000411015	10	78045133	C10orf11,C10orf11,C10orf11
cg27291304	-0.115371	0.0355114	-3.24883	0.00134742	19	22193479	ZNF208
cg27419378	-0.266749	0.071705	-3.72008	0.000255047	3	76418250	ROBO2
cg27519958	-0.0880871	0.025214	-3.49359	0.000580059	1	161735129	ATF6
cg27581473	-0.145381	0.0437522	-3.32283	0.00104955	3	42761024	CCDC13
cg27660504	0.177089	0.0475074	3.72761	0.000248005	12	68331596	LINC01479

## Sheet: REV1FVC
CpG	Regression Coefficient	Std. Error	t value	raw Pvalue	chromosome	mapinfo	Gene_name
cg00137156	0.0241611	0.00713934	3.38422	0.000850283	2	7005942	CMPK2
cg00159699	-0.047122	0.0144547	-3.25998	0.00129802	4	188156876	NA
cg00172488	-0.0602694	0.0123371	-4.8852	2.03462e-06	2	98381912	TMEM131
cg00202610	-0.0524315	0.014509	-3.61371	0.000377013	16	28508033	APOBR
cg00230924	0.0672484	0.0183201	3.67074	0.000306076	12	52542742	SMIM41
cg00360414	-0.0302163	0.00915128	-3.30186	0.00112705	10	63213391	TMEM26
cg00462559	-0.0381893	0.0109306	-3.49379	0.000579644	15	99671185	SYNM,SYNM
cg00519484	0.0502672	0.015119	3.32477	0.00104265	12	111170032	PPP1CC,PPP1CC
cg00524247	-0.0476734	0.0145305	-3.28092	0.00120974	5	140784398	PCDHGA9,PCDHGA9,PCDHGA8,PCDHGB5,PCDHGA1,PCDHGA2,PCDHGA3,PCDHGB1,PCDHGA4,PCDHGB2,PCDHGA5,PCDHGB3,PCDHGA6,PCDHGA7,PCDHGB4
cg00592695	-0.0313289	0.00836854	-3.74365	0.000233613	8	134545685	ST3GAL1,ST3GAL1
cg00736958	-0.0544935	0.0145323	-3.74982	0.000228292	3	52099548	C3orf74
cg00878516	-0.0229398	0.00673492	-3.4061	0.000788245	19	35842853	FFAR1
cg00963378	0.00937696	0.00290464	3.22827	0.00144318	13	20716638	GJA3
cg01022611	0.0334818	0.00972	3.44463	0.000689175	3	127636435	KBTBD12
cg01046309	-0.0223498	0.00560431	-3.98797	9.17325e-05	16	18995391	TMC7,TMC7
cg01098178	-0.0439263	0.0114402	-3.83965	0.000162679	16	57897687	KIFC3
cg01103684	0.0379385	0.0101839	3.72534	0.000250113	3	37180511	LRRFIP2,LRRFIP2,LRRFIP2,LRRFIP2
cg01107626	-0.0393059	0.0108155	-3.63423	0.00034987	17	17093611	MPRIP,MPRIP
cg01278380	0.031649	0.00814006	3.88806	0.000135182	2	226995088	LOC646736
cg01298304	-0.0432238	0.0124136	-3.48196	0.000604383	1	27151310	BC016143
cg01482530	-0.0312776	0.00954441	-3.27706	0.00122557	17	34396066	CCL18
cg01486632	-0.0443859	0.0140603	-3.15682	0.00182718	10	45462848	RASSF4
cg01497672	-0.0288954	0.00817596	-3.53419	0.00050208	11	120315963	ARHGEF12,ARHGEF12,ARHGEF12
cg01518805	-0.0339062	0.0104931	-3.23129	0.00142875	6	57086343	RAB23,RAB23,RAB23,RAB23,RAB23,RAB23
cg01739354	0.0276397	0.00823114	3.35795	0.000930797	6	170481630	DLL1
cg01743593	-0.0494167	0.0140263	-3.52314	0.000522256	7	56551524	LOC650226
cg01790274	-0.0340505	0.0106834	-3.18723	0.00165341	9	136241020	SURF4
cg01860101	-0.0460132	0.0135184	-3.40375	0.000794692	1	56978957	PPAP2B
cg01895696	0.0258813	0.00770792	3.35776	0.000931395	13	21588595	LATS2
cg02008835	-0.0502477	0.0124049	-4.05064	7.16518e-05	4	133266775	NA
cg02042086	0.0348868	0.00954668	3.65434	0.000325069	3	5051604	BHLHE40
cg02048220	-0.0507735	0.0143074	-3.54875	0.000476589	14	91141833	TTC7B
cg02049979	-0.0535014	0.0156474	-3.41918	0.000753208	8	8718066	MFHAS1
cg02063203	0.00817778	0.00209115	3.91067	0.000123905	2	220252733	DNPEP
cg02067350	-0.0463626	0.0126328	-3.67002	0.000306891	2	106509528	NCK2,NCK2,NCK2
cg02135682	-0.0487807	0.0139388	-3.49963	0.000567767	16	74729465	MLKL,MLKL
cg02139787	-0.0464046	0.0108581	-4.27374	2.90416e-05	6	148929695	SASH1
cg02146578	-0.0354019	0.0106657	-3.31922	0.00106252	1	32792640	HDAC1
cg02215815	0.0421479	0.0119885	3.51568	0.000536325	16	28962783	NFATC2IP
cg02217022	-0.0513349	0.0147389	-3.48295	0.000602279	17	80833526	TBCD
cg02250431	-0.0403741	0.0110629	-3.6495	0.000330887	5	141000700	HDAC3
cg02276759	-0.0559229	0.0163909	-3.41183	0.0007727	21	11168588	TPTE
cg02283836	0.0349525	0.00876927	3.9858	9.25154e-05	14	52118711	FRMD6,FRMD6,FRMD6
cg02454636	-0.0219143	0.00703517	-3.11496	0.00209402	16	87885301	SLC7A5
cg02604503	0.0307601	0.00928286	3.31365	0.00108286	5	134872315	NEUROG1
cg02632323	-0.059263	0.0166639	-3.55637	0.000463755	1	49517474	AGBL4
cg02670875	-0.0544094	0.0151244	-3.59745	0.000399922	1	23414736	LUZP1,LUZP1
cg02689640	-0.044031	0.0126608	-3.47773	0.000613476	13	112508127	SOX1
cg02975041	-0.0178747	0.00534585	-3.34366	0.000977524	12	68043363	DYRK2,DYRK2
cg03055492	0.020147	0.0061043	3.30046	0.00113242	2	64068493	UGP2,UGP2
cg03132399	-0.0452998	0.0142289	-3.18365	0.00167307	3	126212229	UROC1,UROC1
cg03207391	-0.0215891	0.00667544	-3.2341	0.00141539	19	18497201	GDF15
cg03446526	-0.0407735	0.0113152	-3.60342	0.00039136	6	30710615	FLOT1
cg03518179	-0.0258364	0.00757196	-3.41212	0.000771929	1	156470915	MEF2D
cg03593336	0.0201967	0.00553098	3.65156	0.000328395	1	99471295	LPPR5,LPPR5
cg03693197	-0.0387199	0.0114369	-3.38553	0.000846443	12	54516619	FLJ12825
cg03739294	0.0455162	0.00962517	4.72887	4.116e-06	17	27170791	FAM222B,FAM222B,FAM222B,FAM222B,FAM222B,FAM222B,FAM222B,FAM222B,FAM222B,FAM222B,FAM222B
cg03869608	0.0382204	0.00949274	4.02627	7.89031e-05	3	73674656	PDZRN3
cg04106196	0.0214204	0.00663004	3.23081	0.001431	16	54611564	IRX3
cg04117826	0.0439135	0.014208	3.09075	0.00226438	19	50183824	PRMT1,PRMT1,PRMT1,PRMT1
cg04201367	-0.0583178	0.014196	-4.10804	5.69964e-05	5	150408384	GPX3
cg04272577	-0.0482856	0.012067	-4.00145	8.70042e-05	19	4258906	CCDC94
cg04315228	-0.0463384	0.0139366	-3.32495	0.00104202	6	5125061	LOC100129461,LYRM4,LYRM4,LYRM4,LYRM4
cg04377145	0.0264086	0.00809122	3.26386	0.00128123	6	73331191	KCNQ5,KCNQ5,KCNQ5,KCNQ5,KCNQ5
cg04385765	0.0287406	0.00794213	3.61875	0.000370178	7	5122887	RBAK
cg04533667	0.0361302	0.00962703	3.75299	0.000225602	5	10332400	CMBL
cg04614651	-0.0487164	0.0117879	-4.13273	5.16138e-05	20	60294938	CDH4,CDH4,CDH4
cg04690110	0.0348673	0.00960946	3.62844	0.000357349	6	26556829	HMGN4
cg04751006	0.0400708	0.0123011	3.2575	0.00130886	12	3084135	TEAD4,TEAD4,TEAD4
cg04869447	-0.0447745	0.0136474	-3.28082	0.00121015	11	61622321	FADS2,FADS2,FADS2
cg04883722	-0.0417408	0.0116071	-3.59613	0.000401841	2	131593099	ARHGEF4
cg04884732	0.0369879	0.00855961	4.32121	2.38519e-05	2	242042016	MTERFD2,MTERFD2,MTERFD2,MTERFD2
cg04940570	-0.0261388	0.00717568	-3.6427	0.000339222	11	12696758	TEAD1
cg04954441	0.0530075	0.0144651	3.66451	0.000313169	19	33071200	PDCD5
cg04999860	-0.0447557	0.0115444	-3.87684	0.00014113	15	42450339	PLA2G4F
cg05027163	-0.0533888	0.0157473	-3.39034	0.000832479	5	71737144	ZNF366
cg05119363	0.0396644	0.0118471	3.34802	0.000963039	14	21100442	OR6S1
cg05152725	-0.0384567	0.0101969	-3.77141	0.000210553	7	27401441	EVX1
cg05184864	-0.0144419	0.00367511	-3.92965	0.000115134	8	145634777	CPSF1
cg05269595	-0.030414	0.00863306	-3.52297	0.000522576	13	41834736	MTRF1
cg05365525	0.0302635	0.00829072	3.65029	0.000329929	8	120885882	DEPDC6
cg05417615	0.0240354	0.00737199	3.26037	0.0012963	4	147443478	SLC10A7,SLC10A7
cg05511830	-0.041202	0.011834	-3.48166	0.000605029	19	1390858	NDUFS7
cg05623253	0.027012	0.00745117	3.6252	0.000361582	12	1635293	ERC1
cg05624146	0.0411402	0.0123444	3.33269	0.00101486	5	14557655	TRIO
cg05665427	0.0260284	0.00750053	3.47021	0.000629965	1	207842576	CR1L
cg05700406	-0.0272442	0.00678951	-4.01269	8.3242e-05	14	93389553	CHGA,CHGA,CHGA,CHGA
cg05714926	0.0324262	0.00902273	3.59383	0.000405193	2	166810417	TTC21B
cg05727934	0.0240047	0.00670104	3.58224	0.000422522	1	207669397	CR1,CR1
cg05844895	-0.0554301	0.0142387	-3.89293	0.000132672	16	88969569	CBFA2T3,CBFA2T3
cg05966923	-0.0401059	0.0116191	-3.45173	0.000672227	16	1257872	CACNA1H,CACNA1H
cg06007624	-0.0325757	0.00919126	-3.54421	0.000484407	9	93676835	SYK
cg06179054	-0.0523084	0.0157815	-3.31453	0.0010796	2	2883407	LINC01250
cg06211579	0.0258332	0.00708855	3.64436	0.000337166	22	24200019	SLC2A11,SLC2A11,SLC2A11
cg06336319	-0.0318176	0.00901889	-3.52789	0.000513499	4	7168810	SORCS2
cg06372909	-0.027798	0.00834231	-3.33218	0.00101664	15	33256660	FMN1,FMN1
cg06441001	0.0478132	0.0110482	4.32771	2.32148e-05	16	89307764	ZNF778
cg06445305	-0.0243298	0.00734898	-3.31063	0.001094	3	15003756	NR2C2,NR2C2
cg06471402	-0.0290744	0.00760968	-3.82071	0.000174815	16	89259957	CDH15
cg06547490	0.015992	0.00504177	3.1719	0.00173901	10	134222053	PWWP2B,PWWP2B
cg06559967	-0.0384485	0.0119912	-3.20641	0.00155189	11	12143908	MICAL2,MICAL2,MICAL2
cg06623962	0.0332291	0.0097453	3.40976	0.000778295	11	134019391	JAM3
cg06799517	-0.0357598	0.010525	-3.3976	0.000811824	8	114697851	CSMD3
cg06848244	0.0334867	0.00914875	3.66025	0.000318098	9	94249886	AUH
cg06926251	-0.0361641	0.010563	-3.42366	0.000741542	16	89066963	CBFA2T3
cg07044757	0.0235977	0.00671249	3.51549	0.000536689	15	37170931	LOC145845
cg07072189	-0.0546685	0.0144571	-3.78143	0.000202772	18	688474	ENOSF1,ENOSF1,ENOSF1
cg07125666	0.0256163	0.00737887	3.47158	0.000626933	5	151031643	SPARC
cg07176264	-0.0138178	0.00392123	-3.52385	0.000520944	2	120281999	SCTR,SCTR
cg07211239	-0.0475455	0.0134549	-3.53369	0.000502977	1	1490809	SSU72
cg07246713	0.0198391	0.00557761	3.55691	0.000462846	20	62722933	OPRL1,OPRL1
cg07318128	-0.0427575	0.0131482	-3.25196	0.00133339	17	46683806	HOXB6
cg07406223	-0.0512506	0.0151419	-3.38468	0.000848926	2	201852144	FAM126B
cg07431912	0.030572	0.0086075	3.55178	0.000471441	10	132893446	TCERG1L-AS1,TCERG1L
cg07432242	0.0333302	0.0106414	3.13212	0.00198058	8	64304563	YTHDF3
cg07448584	0.0334087	0.0097864	3.41379	0.000767455	14	99741214	BCL11B
cg07590875	-0.0400408	0.0120098	-3.334	0.00101033	5	170863127	FGF18
cg07640499	-0.0575739	0.0158182	-3.63972	0.00034293	2	32605725	BIRC6
cg07712243	0.0381409	0.0111341	3.42559	0.000736576	19	6279561	MLLT1
cg07737469	0.0440985	0.0129169	3.41403	0.000766835	7	97584538	OCM2
cg07787583	0.0533283	0.0126601	4.21232	3.73748e-05	3	158226530	RSRC1,RSRC1,RSRC1
cg07796335	0.0415556	0.0120361	3.45257	0.000670262	4	59167549	NA
cg07860833	-0.0423573	0.0127506	-3.32197	0.00105262	17	31537624	ACCN1,ACCN1
cg07955613	-0.0526887	0.0148997	-3.53623	0.00049843	17	8734893	PIK3R6,PIK3R6,PIK3R6
cg08027351	0.0276496	0.00819745	3.37296	0.000883968	17	273122	C17orf97
cg08196842	0.038101	0.0100987	3.77285	0.000209422	14	65016517	C14orf50
cg08243728	-0.0303175	0.00932532	-3.25109	0.00133728	19	45905890	PPP1R13L,PPP1R13L
cg08269389	0.0352422	0.00925765	3.80682	0.000184253	1	181074009	IER5
cg08471713	0.0131128	0.00343603	3.81626	0.000177788	17	41738893	MEOX1,MEOX1,MEOX1
cg08476493	-0.0379105	0.0116716	-3.2481	0.00135073	20	23225228	NXT1
cg08545632	0.0274913	0.00855585	3.21316	0.00151752	6	44630692	SUPT3H
cg08608193	-0.0367918	0.00802204	-4.58634	7.71024e-06	7	37960902	EPDR1
cg08724891	-0.031467	0.00919517	-3.42213	0.000745515	2	219826145	CDK5R2,CDK5R2
cg08908697	-0.0334615	0.0102712	-3.2578	0.00130755	1	176894314	ASTN1,ASTN1,ASTN1
cg08949650	-0.0437241	0.0132424	-3.30182	0.00112719	6	44120365	TMEM63B
cg08985965	-0.037131	0.0108134	-3.43379	0.000715789	2	168145545	XIRP2
cg08996527	0.0605421	0.0152666	3.96566	0.000100091	12	109737473	FOXN4
cg09114211	0.0233328	0.00643169	3.62778	0.000358198	2	97505708	ANKRD23
cg09126720	-0.0358173	0.0107218	-3.3406	0.00098781	13	50252631	EBPL
cg09146820	0.0360568	0.00998616	3.61068	0.000381197	7	2516197	GRIFIN
cg09254101	-0.0398773	0.0109775	-3.63264	0.000351911	14	57361117	OTX2OS1
cg09282289	0.0260848	0.00770163	3.38691	0.000842407	13	20532174	ZMYM2,ZMYM2
cg09370585	0.0364099	0.00934509	3.89615	0.000131038	16	30706005	SRCAP
cg09448414	-0.0572185	0.0156321	-3.66033	0.000318011	14	20904320	KLHL33
cg09516180	-0.0441602	0.0123265	-3.58253	0.00042208	16	89665527	CPNE7
cg09633081	-0.0364497	0.00971917	-3.75029	0.000227889	6	7692342	BMP6
cg09652746	-0.0510939	0.0132098	-3.86788	0.000146058	16	67225437	E2F4,EXOC3L
cg09729866	-0.0478644	0.0135307	-3.53748	0.000496207	11	61665465	RAB3IL1
cg09826306	-0.0218785	0.00673659	-3.24771	0.00135249	16	89990300	TUBB3
cg09856590	-0.0361589	0.0102756	-3.5189	0.00053021	16	58551916	SETD6,SETD6
cg09975110	0.0346647	0.0105489	3.28611	0.00118872	15	81588897	IL16,IL16,IL16
cg09980085	-0.0528937	0.0149396	-3.54051	0.000490866	19	40174352	LOC400696
cg10158280	0.0418115	0.0100561	4.1578	4.66473e-05	17	30954650	MYO1D
cg10194632	-0.0525542	0.0146357	-3.59081	0.00040964	20	30414453	MYLK2
cg10333416	0.018799	0.00591677	3.17724	0.00170874	16	844474	CHTF18
cg10635494	0.0311491	0.0092232	3.37726	0.000870956	12	69199037	MDM2
cg10690277	0.0419398	0.0117466	3.57037	0.000441	7	55113199	EGFR,EGFR,EGFR,EGFR
cg10713073	0.0297722	0.00711328	4.18544	4.17027e-05	2	27070915	DPYSL5
cg10751592	-0.0399987	0.0114546	-3.49194	0.000583454	4	185139434	ENPP6
cg10766475	0.0220617	0.00604585	3.64907	0.000331404	6	146864781	RAB32
cg10794679	0.0266122	0.00862235	3.08642	0.00229615	2	101594868	LOC101927142,NPAS2
cg10810737	-0.0380966	0.011471	-3.32113	0.00105566	7	25878381	NFE2L3
cg10883539	-0.0343533	0.00984733	-3.48859	0.000590399	14	105456005	C14orf79
cg10979497	-0.0599753	0.0145639	-4.11808	5.47459e-05	6	122393515	HSF2
cg11048797	-0.0420976	0.0123996	-3.39507	0.000818973	17	80450903	NARF
cg11179816	-0.042756	0.0124619	-3.43093	0.000722986	1	213573219	RPS6KC1
cg11248114	-0.0480127	0.0138294	-3.4718	0.000626453	20	60416881	CDH4,CDH4,CDH4
cg11259937	-0.0466472	0.0143924	-3.2411	0.00138273	17	19613187	SLC47A2,SLC47A2
cg11318690	0.0554583	0.0150513	3.68463	0.000290819	3	166834184	ZBBX
cg11348249	0.0321	0.00955648	3.35897	0.000927523	6	151560831	AKAP12
cg11383659	-0.0431379	0.0105615	-4.08445	6.2636e-05	2	17841412	VSNL1
cg11407606	0.0395151	0.0117572	3.36094	0.00092128	16	85137527	FAM92B
cg11490836	-0.0535507	0.013691	-3.91137	0.000123571	12	126580443	LOC101927464
cg11598006	0.0219323	0.00653237	3.35748	0.000932284	7	34890489	NPSR1,NPSR1
cg11633422	-0.0450989	0.0114736	-3.93067	0.00011468	5	14410252	TRIO
cg11665583	-0.0583977	0.0158228	-3.69074	0.000284333	22	26893201	TFIP11,TFIP11
cg11715719	-0.0352706	0.0107331	-3.28615	0.00118855	2	1799886	MYT1L,MYT1L
cg11731737	-0.0171745	0.00485233	-3.53942	0.000492777	17	43862617	CRHR1,CRHR1,CRHR1,CRHR1
cg11803843	0.0269505	0.00711119	3.78988	0.000196427	10	134834817	LINC01168
cg11845045	0.0261648	0.0073154	3.57667	0.000431098	3	58836467	C3orf67
cg11909526	0.0425407	0.0128358	3.31422	0.00108074	17	33519851	AMAC1,AMAC1
cg11940702	-0.036209	0.0110002	-3.29168	0.00116657	10	122088563	PLPP4
cg11988203	0.0443349	0.0121841	3.63875	0.000344144	2	198272801	SF3B1
cg12009523	0.0358248	0.0110792	3.23351	0.00141817	19	35983385	KRTDAP
cg12074667	-0.0533424	0.0151824	-3.51344	0.000540613	7	155231661	EN2
cg12109087	-0.0351933	0.0105653	-3.33105	0.00102057	19	43269832	PSG8,PSG8,PSG8
cg12119858	-0.0452133	0.0141299	-3.19983	0.00158606	12	7023195	LRRC23,ENO2,LRRC23,LRRC23
cg12130768	-0.0403951	0.0123974	-3.25836	0.00130508	17	9550545	USP43
cg12139329	-0.0229661	0.00690216	-3.32737	0.00103343	15	63481838	RAB8B
cg12243172	-0.0413823	0.0123848	-3.34137	0.000985217	8	101085877	RGS22,RGS22,RGS22
cg12244002	-0.0328543	0.00988289	-3.32436	0.00104408	19	12243769	ZNF20,ZNF20,ZNF625-ZNF20
cg12249152	0.035353	0.0104592	3.38008	0.000862523	5	40221819	NA
cg12321231	0.0398617	0.0110222	3.61648	0.000373247	13	82233355	NA
cg12418961	-0.0395477	0.0114786	-3.44535	0.000687431	18	20791780	CABLES1,CABLES1,CABLES1,CABLES1
cg12582965	-0.0378569	0.0101646	-3.72439	0.000250998	15	25972328	ATP10A
cg12666279	0.0312216	0.00877079	3.55972	0.000458202	2	115918745	DPP10,DPP10
cg12720191	0.0307711	0.00904487	3.40205	0.00079939	4	154387984	KIAA0922,KIAA0922
cg12740438	-0.0121899	0.00377291	-3.23091	0.00143055	5	1887364	CTD-2194D22.4,IRX4,IRX4,IRX4,IRX4
cg12817582	-0.0608302	0.0163368	-3.72351	0.000251816	14	100781285	SLC25A29
cg12886580	0.0371827	0.0107094	3.47197	0.000626067	2	27601456	ZNF513
cg12965438	-0.0352649	0.00880033	-4.00722	8.50536e-05	5	35100667	PRLR,PRLR,PRLR,PRLR,PRLR,PRLR,PRLR
cg13009662	-0.0226918	0.00700007	-3.24165	0.00138019	5	127419527	SLC12A2,SLC12A2,FLJ33630
cg13147069	-0.0503108	0.0150281	-3.34779	0.000963793	22	50957812	NCAPH2,NCAPH2,NCAPH2
cg13234878	0.0389887	0.0117654	3.31385	0.00108211	1	229981477	TAF5L
cg13298153	-0.0463221	0.0127256	-3.64009	0.000342474	7	5123143	RBAK
cg13406601	-0.0474523	0.0143601	-3.30445	0.00111721	5	92588100	NR2F1-AS1
cg13449394	0.0692488	0.0203217	3.40762	0.000784091	12	109230732	MIR619,SSH1,SSH1
cg13464745	0.0288661	0.00906805	3.18327	0.00167515	6	41994017	CCND3,CCND3
cg13464876	-0.0266688	0.00660304	-4.03887	7.50713e-05	9	111881992	C9orf5
cg13465852	-0.0274092	0.0082269	-3.33166	0.00101843	17	27942115	CORO6
cg13468945	0.0384322	0.0117407	3.27341	0.00124074	17	73031159	KCTD2
cg13551088	-0.0231123	0.00621499	-3.7188	0.000256267	19	38270430	ZNF573
cg13607512	-0.0431662	0.0107634	-4.01046	8.39784e-05	1	11296068	MTOR
cg13672525	-0.0554648	0.0132348	-4.19084	4.07961e-05	1	204485087	MDM4,MDM4
cg13692001	-0.0196606	0.00594261	-3.3084	0.00110231	19	40023494	EID2B
cg13705169	-0.0541902	0.0147439	-3.67543	0.000300843	10	102775472	PDZD7
cg13711520	-0.035341	0.00961384	-3.67606	0.000300144	2	160112851	WDSUB1,WDSUB1,WDSUB1,WDSUB1
cg13713148	0.0371749	0.00910416	4.08329	6.29259e-05	8	22545322	EGR3
cg13719843	-0.032382	0.00783333	-4.13387	5.13779e-05	19	58897798	RPS5
cg13732249	-0.0418554	0.0123904	-3.37805	0.000868592	4	71457176	AMBN
cg13779610	-0.0315549	0.0091934	-3.43234	0.000719419	2	213934156	IKZF2,IKZF2
cg13805533	-0.0422145	0.0107613	-3.92279	0.000118232	20	19674482	SLC24A3
cg13827782	0.0412879	0.0112378	3.67403	0.000302397	9	93377568	DIRAS2
cg13925163	0.0383747	0.0113303	3.38691	0.000842405	9	5829297	ERMP1
cg13931925	-0.0207808	0.00644218	-3.22574	0.00145536	1	179545216	NPHS2
cg14275511	-0.0326278	0.0102462	-3.18438	0.00166904	6	3850738	FAM50B
cg14530275	-0.0532319	0.0152777	-3.48429	0.00059945	9	16705212	BNC2
cg14543439	-0.0442859	0.0119605	-3.70268	0.000272047	2	225864121	DOCK10
cg14557900	-0.0427004	0.0118913	-3.59089	0.00040952	8	29545611	LINC00589
cg14567595	-0.0408211	0.0117011	-3.48867	0.000590234	14	94849780	SERPINA1,SERPINA1,SERPINA1,SERPINA1,SERPINA1,SERPINA1,SERPINA1,SERPINA1,SERPINA1,SERPINA1,SERPINA1
cg14594295	-0.071707	0.0195121	-3.675	0.00030132	4	3489931	DOK7,DOK7
cg14696502	-0.0543386	0.0148134	-3.6682	0.000308945	19	45499554	CLPTM1
cg14753681	0.0389449	0.0114966	3.3875	0.000840699	14	35108869	SNX6
cg14762784	-0.0607338	0.0126992	-4.7825	3.23838e-06	6	32096716	ATF6B,ATF6B,FKBPL
cg14876708	-0.0335566	0.00965445	-3.47576	0.000617758	14	68038121	PLEKHH1
cg14971941	0.0418368	0.0125652	3.32958	0.00102567	6	31637664	LY6G5B,CSNK2B
cg15097530	0.0235594	0.00671675	3.50756	0.00055203	1	204486394	MDM4,MDM4,MDM4,MDM4,MDM4,MDM4,MDM4
cg15181351	-0.0458916	0.0134886	-3.40225	0.000798833	6	13350865	TBC1D7
cg15266610	-0.0390707	0.00971315	-4.02245	8.01027e-05	3	194476836	LOC100507391
cg15470736	0.0265023	0.0082276	3.22115	0.00147779	7	157056012	UBE3C
cg15480962	0.0302965	0.0097261	3.11497	0.00209401	6	30074764	TRIM31
cg15554844	0.0521325	0.0137773	3.78395	0.00020086	1	90071826	LRRC8B
cg15558762	-0.0331333	0.0099542	-3.32858	0.0010292	2	41260549	NA
cg15596816	0.0102184	0.00328432	3.11128	0.00211913	17	45501030	LOC100272146,C17orf57
cg15602983	0.0620311	0.0138663	4.47351	1.25445e-05	19	2923576	ZNF57
cg15620818	0.0569687	0.0158406	3.59638	0.000401471	6	148468304	SASH1
cg15620831	0.0411059	0.0122108	3.36634	0.000904321	5	3429056	LINC01019
cg15813197	0.0397758	0.0093103	4.27223	2.92233e-05	15	59847718	FAM81A
cg15871086	0.0525712	0.0143341	3.66757	0.000309662	18	56526595	ZNF532
cg15883451	0.0344901	0.00982877	3.50909	0.000549027	12	49075826	C12orf41
cg15932332	0.0285293	0.00842718	3.38539	0.000846851	2	220462830	STK11IP
cg16033277	0.0325536	0.00962965	3.38056	0.000861099	17	80885358	TBCD
cg16247085	0.0569182	0.0170374	3.34077	0.000987211	3	115770153	LSAMP
cg16314393	-0.032389	0.00985258	-3.28736	0.00118372	21	38303736	HLCS,HLCS,HLCS
cg16326367	-0.051393	0.0151703	-3.38773	0.000840045	5	77946110	LHFPL2
cg16660306	-0.0319044	0.00900789	-3.54183	0.000488551	1	20204469	OTUD3
cg16685327	-0.0440306	0.0122928	-3.58181	0.000423186	11	3230295	MRGPRG
cg16750903	-0.0295678	0.00899026	-3.28887	0.00117769	12	59313254	LRIG3,LRIG3
cg16773677	-0.049418	0.0137435	-3.59574	0.0004024	7	65635328	CRCP
cg16857026	-0.0462086	0.0130302	-3.54625	0.000480876	9	38091002	SHB
cg16864139	-0.0316881	0.00815875	-3.88395	0.000137331	2	43864212	PLEKHH2
cg16925697	-0.0345251	0.0101166	-3.41272	0.000770314	17	55055258	SCPEP1
cg16950129	-0.0559503	0.0142269	-3.93272	0.000113775	12	132018754	SFSWAP
cg17015340	-0.0416045	0.0127113	-3.27303	0.00124233	13	113470495	ATP11A,ATP11A
cg17103761	-0.0479707	0.0136561	-3.51277	0.000541891	2	98277349	ACTR1B
cg17118391	0.0346406	0.0102207	3.38927	0.000835574	4	1583898	FAM53A
cg17169998	0.0286764	0.00845518	3.39157	0.000828937	22	50524124	MLC1,MLC1,MLC1
cg17221439	0.0318315	0.00944539	3.37006	0.000892824	21	40686674	BRWD1-IT2,BRWD1,BRWD1,BRWD1,BRWD1-AS1
cg17345545	-0.0453593	0.0132979	-3.41102	0.000774887	3	60522257	FHIT,FHIT
cg17554814	0.0368231	0.0108767	3.38551	0.000846514	4	44728718	GNPDA2
cg17597740	0.0236575	0.00745566	3.17309	0.00173225	4	189059515	TRIML1
cg17618285	-0.0219673	0.00700079	-3.13783	0.00194411	15	91025778	IQGAP1
cg17631984	0.0454024	0.0124151	3.65705	0.000321862	3	178900353	PIK3CA
cg17652600	-0.0475224	0.0130429	-3.64356	0.000338158	7	129436516	NRF1
cg17719133	0.0525503	0.0128962	4.07486	6.5075e-05	5	143078737	HMHB1
cg17725605	-0.0636602	0.0179217	-3.55213	0.000470865	11	113845825	HTR3A,HTR3A,HTR3A,HTR3A,HTR3A
cg17798847	-0.0480685	0.0147086	-3.26806	0.00126327	13	30098432	SLC7A1
cg17851868	-0.042402	0.0114095	-3.71637	0.000258586	2	58748306	LINC01122
cg17854223	-0.0560096	0.0161	-3.47885	0.000611065	15	24069001	MAGEL2
cg17869472	0.0367545	0.0100285	3.66502	0.000312584	10	85940248	C10orf99
cg17922749	-0.060119	0.0136198	-4.41408	1.61518e-05	16	27985013	GSG1L
cg17962830	-0.0327528	0.00871269	-3.7592	0.000220418	19	46569012	LOC400706
cg17979173	0.0352236	0.00948693	3.71286	0.00026198	6	32042148	TNXB
cg18104012	-0.0288351	0.00766694	-3.76096	0.00021897	3	62358241	FEZF2
cg18209323	-0.0409461	0.0111974	-3.65676	0.000322193	7	92672878	SAMD9
cg18236863	-0.061911	0.0170364	-3.63404	0.000350118	22	38470483	PICK1,PICK1,PICK1
cg18284590	-0.0453141	0.0134152	-3.37782	0.000869286	1	16382050	CLCNKB,CLCNKB
cg18459449	0.0382924	0.0114642	3.34018	0.000989221	14	68976569	RAD51L1
cg18466218	0.045439	0.0131037	3.46766	0.000635649	12	20099822	LINC02398
cg18477797	-0.0350154	0.0102255	-3.42431	0.000739868	2	166215248	SCN2A,SCN2A,SCN2A
cg18494742	-0.0568056	0.0147883	-3.84125	0.000161692	15	40780378	BAHD1
cg18604568	-0.017066	0.00507601	-3.36209	0.000917631	5	146832356	DPYSL3
cg18695670	-0.0278847	0.00828525	-3.36558	0.000906686	14	61123667	SIX1
cg18732758	-0.0293112	0.00893445	-3.28069	0.00121065	7	5434453	TNRC18
cg18840374	0.0459869	0.0134978	3.40699	0.000785802	1	8290326	SLC45A1
cg18935607	-0.0151441	0.004589	-3.30009	0.00113384	9	128819843	PBX3
cg19086858	0.0280549	0.00778542	3.60351	0.000391233	12	31743367	DENND5B
cg19111271	0.0397655	0.0115037	3.45677	0.000660447	12	58566617	GIHCG
cg19118715	-0.0323964	0.00849719	-3.8126	0.000180271	8	82968663	CHMP4C
cg19236928	-0.0370806	0.0105988	-3.49856	0.000569926	7	56408083	LOC650226
cg19244662	-0.062706	0.0151944	-4.12691	5.28375e-05	18	43320153	SLC14A1,SLC14A1,SLC14A1,SLC14A1
cg19249280	-0.0587214	0.0147197	-3.98931	9.12518e-05	7	151148947	CRYGN
cg19271255	-0.0510115	0.0134869	-3.78231	0.000202107	20	43859502	SEMG2
cg19402885	0.0351849	0.00971762	3.62073	0.000367514	12	15475236	PTPRO,PTPRO
cg19411084	-0.0254574	0.00785349	-3.24154	0.00138069	6	107731096	PDSS2
cg19490297	0.027608	0.00839474	3.28873	0.00117826	4	57773948	REST
cg19506794	0.0462943	0.0124031	3.73247	0.000243559	14	104979611	AX746996
cg19533386	-0.0507172	0.0143333	-3.53843	0.000494529	7	143017866	CLCN1,CLCN1
cg19621753	0.0394031	0.0113351	3.47619	0.000616833	18	56937772	RAX
cg19697911	0.0549837	0.0167035	3.29174	0.00116633	2	241080057	OTOS,OTOS
cg19725553	-0.0235015	0.00660518	-3.55804	0.000460973	7	43797898	BLVRA
cg19733867	-0.015237	0.00491432	-3.10054	0.00219404	8	145047619	PLEC,PLEC
cg19753526	-0.0250454	0.0066251	-3.78038	0.000203575	2	106015546	FHL2,FHL2,FHL2,FHL2,FHL2,FHL2,FHL2
cg19758360	-0.05712	0.0159292	-3.58588	0.000417011	2	113763093	IL1F6
cg19921985	-0.0215494	0.00643285	-3.3499	0.000956863	20	60294819	CDH4,CDH4,CDH4
cg20100014	0.0292521	0.0070567	4.14529	4.90664e-05	17	78652796	RPTOR,RPTOR
cg20110591	0.0200547	0.00571493	3.50919	0.000548838	19	49521109	LHB
cg20116907	-0.0492404	0.0150168	-3.27903	0.00121747	3	188664990	TPRG1
cg20308177	-0.0402819	0.0118693	-3.39379	0.000822609	20	53228822	DOK5,DOK5
cg20358372	-0.042509	0.0123019	-3.45548	0.000663443	2	146973318	PABPC1P2
cg20412287	-0.0359251	0.010562	-3.40136	0.000801302	2	240311564	HDAC4
cg20442748	0.0345128	0.0102145	3.3788	0.000866326	12	120732501	PXN
cg20524972	0.038717	0.0109486	3.53624	0.000498406	13	107219895	ARGLU1
cg20593680	-0.0504311	0.0124207	-4.06023	6.89753e-05	1	94608341	ABCA4
cg20638357	0.0310035	0.00896927	3.45663	0.000660766	13	113508807	ATP11A,ATP11A
cg20639725	-0.0591103	0.0141167	-4.18726	4.13941e-05	9	130783016	FAM102A
cg20653770	0.0408408	0.0107653	3.79375	0.000193582	5	96454890	LIX1
cg20677142	0.0380254	0.0114292	3.32705	0.00103458	3	119012899	CDGAP
cg21008928	0.0265615	0.00805888	3.29593	0.0011499	4	22780415	GBA3,GBA3
cg21109666	-0.0194214	0.00597382	-3.25109	0.00133728	1	232007841	DISC1,DISC1,DISC1,DISC1,DISC1,TSNAX-DISC1,DISC1,DISC1,DISC1,DISC1
cg21265917	0.0384344	0.0111471	3.44792	0.000681274	7	144100802	NOBOX
cg21286828	0.0372035	0.0107311	3.46687	0.000637409	1	200825184	CAMSAP2,CAMSAP2,CAMSAP2
cg21417984	0.0673822	0.019019	3.54289	0.000486698	2	219696561	PRKAG3
cg21434227	-0.0387355	0.0114643	-3.37878	0.000866391	7	158890050	VIPR2,VIPR2,VIPR2,VIPR2
cg21455901	-0.0312493	0.00952336	-3.28133	0.00120806	13	21012516	CRYL1
cg21461685	-0.0559543	0.0137229	-4.07743	6.44139e-05	17	63217184	RGS9,RGS9
cg21681327	-0.0526587	0.0132862	-3.96341	0.000100975	1	41978691	HIVEP3,HIVEP3
cg21721022	-0.0443546	0.0120093	-3.69336	0.000281592	6	29407834	OR10C1
cg21760006	0.0372115	0.0110894	3.3556	0.000938321	5	119214672	FAM170A
cg21845654	0.024011	0.00597329	4.01972	8.09682e-05	13	52585632	ALG11,ATP7B,ATP7B
cg21872335	-0.038762	0.0112631	-3.4415	0.000696754	5	17272388	BASP1,BASP1
cg21940339	-0.0391984	0.0109996	-3.56361	0.000451846	15	23217241	WHAMMP3
cg21959890	0.0540748	0.0142879	3.78465	0.000200332	10	94068044	5-Mar
cg22031664	-0.0410418	0.010748	-3.81856	0.000176244	20	60294940	CDH4,CDH4,CDH4
cg22082800	0.03336	0.0077272	4.31722	2.42515e-05	7	100203350	PCOLCE
cg22176566	-0.0105853	0.00357289	-2.96269	0.00339788	1	43424700	SLC2A1,SLC2A1
cg22206740	-0.0334937	0.00992901	-3.37332	0.000882866	20	37208947	ADIG
cg22402850	0.0378043	0.0096721	3.90859	0.000124903	6	31091345	PSORS1C1
cg22706806	-0.0529015	0.0157812	-3.35218	0.000949406	3	72374400	RYBP
cg22813019	0.0319768	0.00847214	3.77435	0.000208244	12	124831272	NCOR2,NCOR2
cg22888800	-0.0478246	0.0144101	-3.31882	0.00106397	14	34599406	EGLN3
cg22899502	-0.0460586	0.00970573	-4.7455	3.82188e-06	8	142157104	DENND3
cg23031493	-0.0424424	0.0129304	-3.28238	0.00120376	12	113902799	LHX5
cg23066564	-0.0551353	0.0154799	-3.56174	0.000454892	22	46481734	LOC400931
cg23092820	-0.0707466	0.0172888	-4.09205	6.07616e-05	1	153329512	S100A9
cg23095148	0.0307985	0.00926917	3.32268	0.00105007	20	36931523	BPI
cg23192346	0.0304833	0.00969926	3.14285	0.00191256	6	168197699	C6orf123
cg23237183	0.0105271	0.00282671	3.72415	0.00025122	2	73429791	NOTO,NOTO
cg23278365	0.0331373	0.00917477	3.61179	0.000379658	10	6187284	PFKFB3
cg23402821	-0.0318623	0.00922298	-3.45466	0.000665347	17	35292159	LHX1-DT
cg23668714	-0.0395509	0.0118857	-3.32762	0.00103257	20	34802207	EPB41L1,EPB41L1,EPB41L1,EPB41L1,EPB41L1
cg23814349	0.0354355	0.0114987	3.08169	0.00233138	2	72103849	DYSF
cg23852994	-0.0414038	0.0114962	-3.60151	0.00039409	15	67076568	SMAD6
cg23965982	0.0483086	0.0131413	3.67608	0.000300124	15	61055848	RORA
cg23967554	0.0381811	0.00995916	3.83376	0.000166361	10	104170222	PSD
cg24076399	-0.0226559	0.00728882	-3.10831	0.00213961	20	23618348	CST3
cg24117723	0.0262345	0.00832533	3.15117	0.00186125	11	77185398	PAK1,PAK1
cg24194123	-0.03598	0.0111505	-3.22677	0.00145041	11	122164436	MIR100HG
cg24337010	0.0297395	0.00900825	3.30136	0.00112895	8	27094082	STMN4
cg24429708	0.031124	0.00913783	3.40606	0.000788361	10	640061	DIP2C
cg24463260	0.031107	0.00919242	3.38398	0.000850987	8	118910896	EXT1
cg24493115	-0.0425366	0.0120665	-3.52517	0.000518497	1	110655091	UBL4B,UBL4B
cg24556441	-0.042886	0.0114528	-3.7446	0.000232786	22	33453994	SYN3
cg24599651	-0.0497771	0.0130956	-3.80106	0.000188308	17	1521034	SLC43A2,SLC43A2
cg24636477	-0.0198281	0.0053158	-3.73002	0.00024579	10	48439229	GDF10
cg24899374	-0.0442977	0.0120598	-3.67317	0.000303349	2	241315987	GPC1
cg25103772	-0.0360897	0.011266	-3.20341	0.00156735	1	176513705	PAPPA2,PAPPA2
cg25122820	0.0327806	0.00920148	3.56253	0.000453606	6	29716643	LOC285830,LOC285830
cg25138076	-0.0464994	0.0139347	-3.33696	0.00100016	6	149766127	ZC3H12D
cg25331582	0.0311652	0.00935563	3.33117	0.00102014	3	140565417	SLC25A36
cg25343331	-0.0430138	0.013313	-3.23095	0.00143033	6	31602739	BAT2
cg25451497	0.0380083	0.0117394	3.23766	0.00139869	2	178990729	RBM45,RBM45
cg25697018	0.0355066	0.0104822	3.38733	0.000841188	16	74735805	MLKL,MLKL
cg25736892	-0.0288691	0.00828809	-3.4832	0.000601748	11	45888911	CRY2,CRY2
cg25750714	0.0209819	0.00669548	3.13374	0.00197016	10	131631686	EBF3
cg25799824	-0.0298433	0.0088169	-3.38479	0.000848621	12	44228606	TMEM117,TMEM117,TMEM117,TMEM117
cg25841634	-0.0326628	0.00804894	-4.05803	6.95813e-05	1	220102043	SLC30A10
cg25893622	-0.0709268	0.0196027	-3.61822	0.00037089	7	97678714	OCM2
cg25963505	-0.0340773	0.0103287	-3.29929	0.00113692	7	135413023	SLC13A4
cg25986670	-0.0180032	0.00548366	-3.28307	0.00120099	20	2854063	PTPRA,PTPRA
cg26171643	-0.0254669	0.00713178	-3.5709	0.000440154	16	69166668	CHTF8,CHTF8,CHTF8,CIRH1A
cg26299086	0.0519535	0.0137927	3.76675	0.000214268	20	34114165	C20orf173
cg26341112	0.0418313	0.0134067	3.12017	0.00205898	14	68666577	RAD51B,RAD51B,RAD51B
cg26374154	-0.0435273	0.0113275	-3.8426	0.000160857	3	125097516	ZNF148
cg26416168	-0.053495	0.015122	-3.53755	0.000496082	2	71934434	DYSF
cg26569937	0.0402913	0.0112081	3.59484	0.00040372	19	2594841	GNG7
cg26578400	0.0270927	0.00841312	3.22029	0.001482	12	132413450	PUS1,PUS1,PUS1
cg26692294	-0.017977	0.00391714	-4.58932	7.61077e-06	5	6449001	UBE2QL1,UBE2QL1
cg27092556	-0.0527966	0.0133495	-3.95495	0.000104358	11	74851388	SLCO2B1
cg27099625	-0.014399	0.00357963	-4.02247	8.00947e-05	3	186524306	RFC4,RFC4,RFC4
cg27106344	-0.0346807	0.00863447	-4.01654	8.19895e-05	20	16427065	KIF16B,KIF16B,KIF16B
cg27119212	0.0314084	0.00846285	3.71133	0.000263475	7	2044678	MAD1L1,MAD1L1,MAD1L1
cg27154143	-0.0600136	0.0159976	-3.7514	0.000226949	6	32155816	PBX2
cg27191906	-0.0379911	0.0107769	-3.52524	0.000518374	6	29140126	OR2J2
cg27230900	-0.0421734	0.0114152	-3.6945	0.000280413	17	65886712	BPTF,BPTF
cg27263900	-0.0420804	0.0115195	-3.65298	0.000326698	1	53732241	LRP8,LRP8,LRP8,LRP8
cg27366182	-0.0420321	0.0126674	-3.31812	0.00106652	22	30666970	OSM
cg27649896	0.0431066	0.013352	3.22846	0.00144224	1	114806061	SYT6
