# Supplementary material for: Epigenetic Features in Newborns Associated with Preadolescence Lung Function and Asthma Acquisition during Adolescence
Source: Epigenomes. 2024 Mar 22;8(2):12. doi: 10.3390/epigenomes8020012 (PMC10961756; doi:10.3390/epigenomes8020012)
Supplement: Supplementary file 1 [file epigenomes-08-00012-s001.zip › Supplementary file S2_replicated CpGs.xlsx]

## Sheet: AA
CpG	Regression.Coefficient	Std..Error	z.value	raw.Pvalue	chromosome	mapinfo	Gene_name	ALSPAC_Estimate	ALSPAC_Std. Error	ALSPAC_t value	ALSPAC_Pvalue
cg16709254	1.352	0.410303	3.29512	0.000983797	2	241262732	COPS9	0.131471	0.534999	0.24574	0.805883
cg02102717	-0.674388	0.224427	-3.00493	0.00265638	4	103748497	UBE2D3,UBE2D3,UBE2D3,UBE2D3,UBE2D3,UBE2D3,UBE2D3,UBE2D3,UBE2D3	0.607073	0.39796	1.52546	0.127144
cg03144922	2.2776	0.743591	3.06298	0.00219146	4	111540992	PITX2,PITX2,PITX2	-1.30629	0.644406	-2.02712	0.0426497
cg11271346	2.02556	0.612469	3.30721	0.000942306	4	146267367	OTUD4	-0.0246041	0.382691	-0.0642923	0.948738
cg18586891	3.40835	1.00953	3.37619	0.000734964	4	952366	TMEM175	-0.0272623	0.548628	-0.0496918	0.960368
cg22514112	1.44173	0.414216	3.48063	0.000500236	5	1859764	IRX4	-1.00366	0.632375	-1.58712	0.112485
cg23958118	-2.35607	0.722827	-3.25953	0.00111597	5	132574472	FSTL4	0.254413	0.554415	0.458886	0.646316
cg26195683	2.2807	0.689179	3.3093	0.000935308	5	1667958	LOC728613	0.159332	0.401942	0.396406	0.691805
cg03130180	2.2342	0.675147	3.3092	0.000935629	6	30312857	RPP21	-0.0534423	0.552103	-0.0967978	0.922887
cg04612667	-1.74011	0.498493	-3.49073	0.000481702	6	27706340	LINC01012	0.488882	0.369208	1.32414	0.185458
cg27205858	-1.40826	0.513165	-2.74427	0.00606454	7	56149104	PHKG1	-0.0475299	0.378172	-0.125683	0.899983
cg13714026	-1.77581	0.490267	-3.62213	0.000292182	10	73385503	CDH23,CDH23	-0.173524	0.333216	-0.520754	0.602538
cg25305887	3.96866	1.14743	3.45874	0.000542704	10	8555579	LINC00708	0.105012	0.495316	0.21201	0.832099
cg26069837	2.79624	0.912752	3.06353	0.00218746	10	32345445	KIF5B	-1.3991	0.778006	-1.79832	0.0721261
cg08616516	2.27209	0.586734	3.87244	0.000107751	11	88796092	GRM5	-0.388288	0.38572	-1.00666	0.314099
cg26591930	-1.36635	0.419672	-3.25576	0.0011309	11	70672986	SHANK2	-0.0301012	0.88324	-0.0340805	0.972813
cg01296694	-1.78107	0.523579	-3.40172	0.000669632	12	125441342	DHX37	1.83853	0.93482	1.96672	0.0492156
cg10131604	3.28396	0.958912	3.42468	0.000615535	12	112957972	PTPN11	1.52352	0.928619	1.64063	0.100874
cg03654391	-1.98407	0.753007	-2.63487	0.00841707	13	100037618	UBAC2,UBAC2,UBAC2	-0.0478162	0.387597	-0.123366	0.901817
cg22867117	1.97362	0.492037	4.01113	6.04295e-05	14	23530605	ACIN1,ACIN1,ACIN1,ACIN1,ACIN1	0.379334	0.298238	1.27192	0.203402
cg06526753	1.67472	0.462041	3.62462	0.000289383	15	48623668	DUT,DUT,DUT,DUT,DUT	-0.29498	0.643954	-0.458076	0.646898
cg16922275	1.80641	0.572433	3.15567	0.00160133	15	59063609	FAM63B,FAM63B	-1.70822	1.26709	-1.34815	0.177611
cg22979546	1.40654	0.435461	3.23	0.00123792	15	28389947	HERC2	0.204352	0.321502	0.635616	0.525027
cg07279178	-1.12772	0.33945	-3.3222	0.00089311	16	22217694	EEF2K,EEF2K	-1.12456	1.30506	-0.861698	0.388854
cg18733820	0.988376	0.288154	3.43003	0.00060352	17	65362741	PSMD12,PSMD12	-1.16476	1.61515	-0.72115	0.470817
cg04173586	1.37832	0.441152	3.12435	0.00178197	19	2167496	DOT1L	0.589453	0.463071	1.27292	0.203047
cg06701627	2.00644	0.59233	3.38736	0.000705679	19	5244269	PTPRS,PTPRS,PTPRS,PTPRS	-0.148936	0.367598	-0.405159	0.685361
cg17347810	-2.19077	0.605587	-3.61759	0.000297354	19	42349010	LYPD4,DMRTC2	0.430328	0.401535	1.07171	0.283851
cg23479742	-2.42657	0.776942	-3.12323	0.00178876	19	19648939	CILP2	-0.604719	0.634367	-0.953264	0.340457
cg12668523	-0.721503	0.208766	-3.45603	0.00054819	21	46851112	COL18A1	-0.0895391	0.238631	-0.37522	0.707497
cg22432982	1.81587	0.670071	2.70996	0.00672912	1	2886676	ACTRT2	-0.811393	0.720242	-1.12656	0.25993
cg15982535	3.27273	0.962074	3.40174	0.000669581	2	78182350	SNAR-H	0.83245	0.543321	1.53215	0.125485
cg03365733	-2.71886	0.860882	-3.15823	0.00158731	6	100055662	PRDM13	-0.038383	0.71106	-0.05398	0.956951
cg06566039	1.67108	0.530272	3.15136	0.00162513	6	22569785	HDGFL1,HDGFL1	1.31606	0.68304	1.92678	0.0540076
cg18644481	2.19067	0.668137	3.27877	0.00104261	6	31854849	EHMT2,EHMT2	0.235138	0.444145	0.529419	0.596515
cg06365057	-0.408728	0.156903	-2.60497	0.00918833	10	50323706	C10orf72,C10orf72	-1.807	1.57765	-1.14537	0.252055
cg10480513	1.08913	0.337651	3.2256	0.00125708	10	70748860	KIAA1279	-1.16405	0.820643	-1.41846	0.156057
cg11990770	2.46544	0.804125	3.066	0.00216946	10	134721172	CFAP46	-0.311476	0.364131	-0.855396	0.392332
cg20772596	2.70815	0.852193	3.17786	0.00148367	11	1704507	HCCA2,FAM99B	-0.749403	0.436854	-1.71545	0.0862622
cg20002729	1.26312	0.372428	3.39157	0.000694929	12	110318525	GLTP	-1.72531	1.16909	-1.47578	0.140004
cg01660473	-1.19496	0.363356	-3.28867	0.00100662	13	28395757	GSX1	-1.33347	0.834503	-1.59792	0.11006
cg09069900	-1.94905	0.589785	-3.30468	0.000950865	13	113776964	F10	0.0719117	0.354062	0.203105	0.839053
cg15200994	2.03394	0.566455	3.59065	0.000329855	15	101606846	LRRK1	0.13266	0.445441	0.297818	0.765842
cg00770784	-1.08924	0.33628	-3.23909	0.00119912	16	75468297	CFDP1	0.328901	0.264158	1.24509	0.213099
cg04491367	-0.664974	0.258997	-2.5675	0.0102435	16	89314115	ZNF778	-1.56355	1.43078	-1.09279	0.274485
cg27644733	2.41775	0.653639	3.69891	0.000216525	16	9857216	GRIN2A,GRIN2A,GRIN2A	0.275859	0.620833	0.444337	0.656799
cg02064366	1.94212	0.597542	3.25018	0.00115331	17	79045526	BAIAP2,BAIAP2,BAIAP2,BAIAP2	-0.179848	0.65285	-0.275482	0.782946
cg12419135	-1.961	0.586018	-3.34631	0.000818949	17	29719023	RAB11FIP4	0.586206	0.532109	1.10166	0.270608
cg22674412	1.11497	0.325508	3.42531	0.000614094	17	45056008	RPRML,RPRML	0.291802	0.472008	0.618213	0.536435
cg12286540	-1.07513	0.322841	-3.33022	0.000867765	19	1592887	MBD3	0.243189	1.93823	0.12547	0.900152
cg01148441	1.30956	0.362133	3.61623	0.000298922	22	43807949	MPPED1	-1.9182	0.953276	-2.01222	0.0441973
cg00147160	-4.42528	1.35546	-3.26479	0.00109545	1	26503991	CNKSR1,CNKSR1,CNKSR1	-1.02533	0.880643	-1.1643	0.244302
cg03460527	-2.54535	0.728903	-3.49203	0.000479371	1	95008117	F3	0.0658156	0.402229	0.163627	0.870025
cg04883966	2.81965	0.84841	3.32346	0.000889098	1	240251039	FMN2	-0.833698	0.590862	-1.41098	0.158249
cg08848269	2.70796	0.796129	3.40141	0.000670403	1	39282666	RRAGC	0.138183	0.576074	0.23987	0.810431
cg09890400	-3.13436	0.877791	-3.57073	0.000355985	1	26503858	CNKSR1,CNKSR1	-0.0369863	0.585584	-0.0631614	0.949638
cg13189207	1.82501	0.526733	3.46477	0.000530682	1	45083124	RNF220	-0.25725	0.342562	-0.750958	0.452678
cg19243533	3.49134	1.04134	3.35275	0.000800143	1	43205605	CLDN19,CLDN19	-0.524297	0.556129	-0.942762	0.345803
cg19321979	-3.64005	1.12122	-3.24651	0.00116831	1	156610966	BCAN,BCAN	0.0629811	0.773846	0.0813871	0.935134
cg21609624	3.02638	0.917484	3.29857	0.000971798	1	2822012	TTC34	0.352097	0.537333	0.655267	0.512296
cg23068989	-3.29839	1.01785	-3.24055	0.00119299	1	64689428	UBE2U	-0.298534	0.279217	-1.06918	0.284987
cg23084986	3.44111	1.091	3.15411	0.00160991	1	28917964	RAB42	-0.738004	0.453748	-1.62646	0.103851
cg25096142	2.13276	0.650254	3.27989	0.00103849	1	173572181	SLC9A11,SLC9A11	0.0539081	0.819971	0.0657439	0.947582
cg25368667	1.57076	0.505511	3.10728	0.0018882	1	26675790	CRYBG2	-0.150032	0.513839	-0.291982	0.7703
cg26835683	2.30419	0.672994	3.42379	0.000617554	1	160180434	PEA15	-0.700039	0.931573	-0.751458	0.452377
cg02397720	-0.744676	0.24646	-3.02148	0.00251538	2	238512407	RAB17	0.102245	0.401154	0.254876	0.798819
cg03198176	-3.0558	0.962143	-3.17604	0.00149303	2	234620154	UGT1A5,UGT1A6,UGT1A10,UGT1A9,UGT1A6,UGT1A7,UGT1A8	-0.0552249	0.461625	-0.119632	0.904775
cg03344672	2.41569	0.741113	3.25954	0.00111591	2	54887933	SPTBN1,SPTBN1	-0.0181708	0.692229	-0.0262497	0.979058
cg04098585	-1.0148	0.329687	-3.07806	0.00208351	2	204571215	CD28,CD28	-0.533948	0.596653	-0.894905	0.370838
cg04771413	-2.52612	0.746532	-3.38381	0.000714881	2	5896549	SOX11	-0.0660367	0.383618	-0.172142	0.863326
cg06316886	1.23433	0.43185	2.85825	0.00425988	2	177027043	HOXD3	0.197215	0.277412	0.710908	0.477141
cg09457121	2.84437	0.816967	3.48162	0.000498384	2	220420834	OBSL1	0.0036027	0.341379	0.0105534	0.99158
cg13312337	3.48504	1.08596	3.20918	0.00133116	2	74612759	LOC100189589	-0.186389	0.968963	-0.192359	0.847461
cg14906810	3.52319	0.946197	3.72352	0.000196462	2	152378577	NEB,NEB,NEB	0.0187224	0.863592	0.0216797	0.982703
cg21336456	2.74706	0.934196	2.94056	0.00327621	2	101014002	CHST10	0.714001	0.626704	1.13929	0.25458
cg23874600	2.8531	0.811858	3.51428	0.000440947	2	234601954	UGT1A10,UGT1A6,UGT1A6,UGT1A9,UGT1A7,UGT1A8	-0.450473	0.556357	-0.809683	0.418122
cg10729196	3.29205	0.880782	3.73765	0.000185747	3	149797095	RNF13	0.309425	0.58451	0.529376	0.596545
cg11023900	-2.71136	0.884929	-3.06393	0.0021845	3	138657666	LINC01391	0.0647926	0.39926	0.162282	0.871084
cg26854140	-2.38021	0.727249	-3.27289	0.00106452	3	11722255	VGLL4	0.279308	0.531516	0.525494	0.59924
cg03900446	-4.1988	1.25486	-3.34604	0.00081974	4	64211723		0.547459	0.889529	0.615449	0.538259
cg14167596	-1.48118	0.412299	-3.59249	0.00032753	4	4862910	MSX1	-0.344908	0.55703	-0.619191	0.53579
cg18244483	-2.66424	0.797139	-3.34225	0.000831034	4	107423468	TBCK	0.406627	0.34568	1.17631	0.239471
cg18397653	1.66548	0.535174	3.11203	0.00185803	4	88571653	DMP1,DMP1	-0.160418	0.643976	-0.249105	0.80328
cg19563619	4.4595	1.36347	3.27071	0.00107279	4	1107259	RNF212,RNF212,RNF212,RNF212	-2.39976	1.05855	-2.26703	0.0233881
cg20241375	-3.84167	1.11032	-3.45997	0.000540231	4	295862	ZNF732	0.379687	0.752207	0.504764	0.613725
cg21054842	-2.44599	0.724764	-3.37488	0.000738487	4	33062752		0.331343	0.430666	0.769374	0.441671
cg25404454	2.32817	0.741999	3.1377	0.00170278	4	144297236	GAB1,GAB1	-0.0996514	0.866043	-0.115065	0.908393
cg26781166	-2.31947	0.680831	-3.40682	0.000657248	4	188097774	RP11-138B4.1	0.0285939	0.478289	0.0597837	0.952328
cg02693033	-2.42845	0.72833	-3.33428	0.000855213	5	2643299	IRX2,C5orf38	-0.50401	0.534388	-0.943154	0.345602
cg03828874	-2.40519	0.719228	-3.34413	0.000825412	5	3605954	IRX1	-0.749085	0.40865	-1.83307	0.0667916
cg04110544	-1.7786	0.570729	-3.11635	0.00183102	5	42424942	GHR	0.944666	0.478454	1.97441	0.0483349
cg14714391	-1.20155	0.350995	-3.42328	0.000618713	5	76010444	F2R	0.266919	0.289712	0.921326	0.35688
cg17727795	2.98753	0.87466	3.41565	0.000636301	5	2703320	IRX2	0.460177	0.554749	0.829523	0.406809
cg21867468	-1.38587	0.402252	-3.44529	0.000570456	5	141348342	RNF14,RNF14,RNF14,RNF14,RNF14	-0.0151935	0.520249	-0.0292043	0.976702
cg24830062	-1.59486	0.432435	-3.68808	0.00022595	5	140700576	TAF7	-0.1103	0.54466	-0.202512	0.839517
cg25951934	-1.49858	0.43019	-3.48353	0.000494842	5	172711054	STC2	-0.00153133	0.617173	-0.00248121	0.99802
cg09736440	-3.23232	1.01413	-3.18729	0.00143615	6	35732287	ARMC12	1.02588	0.882763	1.16213	0.245183
cg09779827	2.36471	0.671593	3.52105	0.000429844	6	348323	DUSP22	0.571287	0.47526	1.20205	0.229343
cg11773537	3.65407	1.02393	3.56868	0.000358786	6	32137061	AGPAT1,AGPAT1	0.172094	0.488709	0.35214	0.724733
cg14376607	2.68213	0.894541	2.99833	0.00271463	6	30707629	FLOT1	0.270909	0.461703	0.586761	0.557364
cg15717840	2.32954	0.887027	2.62624	0.00863344	6	3340979	SLC22A23,SLC22A23	-0.832688	0.498022	-1.67199	0.0945261
cg16622920	-3.76014	0.96701	-3.88842	0.000100898	6	28956312	ZNF311	0.495344	0.434795	1.13926	0.254595
cg17576979	2.77796	0.897328	3.09581	0.00196276	6	156829046	MIR4466	0.0418121	0.401768	0.10407	0.917114
cg21370522	-2.05942	0.618927	-3.32741	0.000876583	6	31543219	TNF	0.163861	0.368075	0.445185	0.656186
cg22717080	-1.69586	0.580671	-2.92052	0.00349442	6	166959505	RPS6KA2,RPS6KA2	-0.206675	0.309287	-0.668231	0.503986
cg26232504	-2.63655	0.779361	-3.38297	0.000717066	6	30875592	GTF2H4	-0.436383	0.387546	-1.12602	0.260158
cg26892251	2.61071	0.817436	3.19378	0.00140423	6	28872373	TRIM27	-0.13971	0.414042	-0.337429	0.735793
cg27021368	1.94548	0.63034	3.08639	0.002026	6	155639080	TFB1M	-0.653206	0.604048	-1.08138	0.279528
cg04017836	3.41371	0.965763	3.53473	0.000408194	7	65315216	VKORC1L1	0.217911	0.621913	0.350388	0.726047
cg12620893	-1.6418	0.527878	-3.11019	0.00186966	7	102984348	DNAJC2,DNAJC2	0.242579	0.380393	0.637707	0.523664
cg15067687	3.57059	1.12327	3.17874	0.00147919	7	127658301	SND1	-0.595574	0.691563	-0.8612	0.389128
cg15127702	-2.09809	0.534703	-3.92385	8.71467e-05	7	101079617	EMID2	-0.24149	0.505233	-0.477977	0.632666
cg18411660	2.57969	0.818667	3.15109	0.00162663	7	157579880	PTPRN2,PTPRN2,PTPRN2	-0.246788	0.493371	-0.500208	0.616928
cg27472701	1.87282	0.562909	3.32703	0.000877754	7	116332586	MET,MET	-0.900105	0.516926	-1.74126	0.0816373
cg10355708	3.42444	1.01747	3.36566	0.000763608	8	145618298	ADCK5	0.224906	0.502644	0.447446	0.654553
cg11391036	-1.97344	0.601619	-3.28022	0.00103726	8	146053477	ZNF7	0.187766	0.392936	0.477855	0.632753
cg13995006	-2.86449	0.761019	-3.76402	0.000167206	8	118532813	MED30	0.0557943	0.574968	0.0970389	0.922696
cg22256354	-1.45038	0.458037	-3.16651	0.00154279	8	131554148	ASAP1	-0.305086	0.342643	-0.890392	0.373256
cg13539854	2.89324	0.825741	3.50381	0.000458646	9	138377993	KIAA0649	-0.363005	0.358954	-1.01129	0.31188
cg12456539	3.17919	1.03451	3.07313	0.00211829	10	118246635	PNLIPRP3	-1.59436	0.545346	-2.92357	0.00346038
cg15345477	-2.63547	0.802463	-3.28423	0.00102262	10	130279644	LINC01163	-0.146297	0.437246	-0.334588	0.737936
cg05033322	-0.623964	0.221522	-2.81672	0.00485172	11	108093245	ATM,NPAT	0.25668	0.543026	0.472684	0.636439
cg05487290	2.95282	0.850895	3.47025	0.000519982	11	2029538	H19	-0.186632	0.369677	-0.504853	0.613662
cg16713357	2.69021	0.862879	3.11771	0.00182261	11	2693141	KCNQ1,KCNQ1OT1,KCNQ1	0.0280332	0.597954	0.0468818	0.962607
cg17128833	-3.1263	0.841792	-3.71386	0.000204122	11	3647695	TRPC2	0.750072	0.341099	2.19899	0.0278787
cg21722639	2.75222	0.821141	3.35171	0.00080315	11	1300422	TOLLIP	-0.288328	0.355402	-0.811274	0.417209
cg22894517	-3.41026	1.03197	-3.30461	0.00095109	11	124733038	ROBO3	0.606327	0.53481	1.13372	0.25691
cg02408187	-1.65552	0.523628	-3.16164	0.00156886	12	110436903	ANKRD13A	-0.0336368	0.667376	-0.0504015	0.959802
cg04420319	-2.05326	0.632816	-3.24464	0.001176	12	133562711	ZNF26	0.00569157	0.704589	0.00807785	0.993555
cg08111661	-3.72298	1.00027	-3.72197	0.000197675	12	2223540	CACNA1C,CACNA1C,CACNA1C,CACNA1C,CACNA1C,CACNA1C,CACNA1C,CACNA1C,CACNA1C,CACNA1C,CACNA1C,CACNA1C,CACNA1C,CACNA1C,CACNA1C,CACNA1C,CACNA1C,CACNA1C,CACNA1C,CACNA1C,CACNA1C,CACNA1C,CACNA1C	1.20728	0.687094	1.75708	0.0789038
cg10015871	-3.43547	0.98958	-3.47164	0.000517281	12	49931501	KCNH3	-0.674211	0.611671	-1.10224	0.270356
cg11586330	-1.82777	0.547418	-3.3389	0.000841114	12	113900751	LHX5	-0.301584	0.328693	-0.917524	0.358868
cg13233407	-2.19993	0.642345	-3.42485	0.000615146	12	54393709	HOXC9	0.446854	0.400442	1.1159	0.264464
cg26639820	6.2194	1.60522	3.87447	0.000106855	12	53242815	KRT78	-0.337403	0.620895	-0.543414	0.586845
cg03609024	2.61717	0.778333	3.36254	0.000772292	13	112901351	LINC01070	-0.416044	0.477411	-0.871458	0.383504
cg14097773	4.8581	1.4261	3.40657	0.000657839	13	114123258	DCUN1D2	-0.1683	0.572051	-0.294205	0.768601
cg17906168	2.63765	0.830054	3.17768	0.00148459	13	107144353	EFNB2	-0.230506	0.433291	-0.531989	0.594733
cg18027592	2.8787	0.919936	3.12923	0.00175263	13	76235074	LMO7	-0.395333	0.676776	-0.584141	0.559125
cg21101447	4.87189	1.20668	4.03742	5.40428e-05	13	30911725	LINC00426	-0.194285	0.757436	-0.256503	0.797562
cg25914476	3.98362	1.21593	3.27618	0.00105223	13	62516580	PCDH20	0.939156	0.791504	1.18655	0.235407
cg03562528	-3.84668	1.12265	-3.42643	0.000611564	14	94423943	ASB2	-0.3483	0.557828	-0.624386	0.532374
cg05153781	3.93923	1.21265	3.24844	0.00116038	14	105132479	INF2	-0.497437	0.477943	-1.04079	0.297974
cg01497527	3.41199	1.06614	3.20033	0.00137269	15	65214165	ANKDD1A	-0.367927	0.508211	-0.723964	0.469088
cg01940753	-2.42507	0.707137	-3.42942	0.000604882	15	81069622	CEMIP	-0.0998887	0.384966	-0.259474	0.795269
cg05031034	1.98887	0.619795	3.20892	0.00133236	15	65411022	PDCD7	-0.324316	0.569481	-0.569495	0.56902
cg11970192	-2.74308	0.819288	-3.34813	0.000813588	15	80215376	C15orf37,ST20	-0.544017	0.469574	-1.15853	0.246646
cg14291650	-2.47169	0.793465	-3.11505	0.00183913	15	65325589	MTFMT	0.374306	0.393942	0.950156	0.342033
cg24528923	-0.388117	0.110829	-3.50195	0.000461873	15	90119427	C15orf42	-0.135341	0.864609	-0.156534	0.875612
cg03229996	4.59596	1.40587	3.26911	0.00107885	16	88491019	ZNF469	-0.286705	0.798618	-0.359001	0.719594
cg04504001	2.20342	0.657848	3.34944	0.000809761	16	74340046	PSMD7	-0.529749	0.598836	-0.884631	0.376356
cg05807722	2.80131	0.844371	3.31762	0.000907872	16	67697020	C16orf48	-0.946875	0.512517	-1.8475	0.0646747
cg08236479	-2.98895	0.900958	-3.31753	0.000908186	16	78005126	VAT1L	0.572508	0.443238	1.29165	0.196478
cg10380221	-2.68781	0.829118	-3.24178	0.00118787	16	31075618	ZNF668	-0.651614	0.472943	-1.37779	0.168269
cg02376610	-1.67936	0.529397	-3.17221	0.00151283	17	77609624	LINC02078	-0.222024	0.366956	-0.605043	0.545151
cg12709207	-1.78647	0.571553	-3.12565	0.00177414	17	77609074	RBFOX3	-0.191895	0.404109	-0.474859	0.634887
cg14603886	-3.14677	0.907762	-3.46651	0.000527259	17	62206650	ERN1	-0.559873	0.439794	-1.27303	0.203006
cg16218910	2.87779	0.838428	3.43236	0.000598346	17	78878579	RPTOR,RPTOR	0.0999229	0.510135	0.195876	0.844708
cg17585031	6.22745	1.75472	3.54898	0.000386731	17	25798942	KSR1	0.0268702	1.01505	0.0264717	0.978881
cg24744258	2.53439	0.734557	3.45023	0.000560117	17	40939380	WNK4	-0.820222	0.330385	-2.48263	0.0130417
cg25899969	3.01389	0.914959	3.29402	0.000987657	17	78817938	RPTOR,RPTOR	-0.116627	0.529942	-0.220076	0.825812
cg27435903	3.90931	1.19672	3.26669	0.00108813	17	38065264	GSDMB,GSDMB,GSDMB,GSDMB	0.715358	0.623891	1.14661	0.251544
cg12272198	2.80772	0.896654	3.13132	0.0017402	18	47808805	CXXC1,MBD1,MBD1,CXXC1,MBD1,MBD1,MBD1	-0.121351	0.340155	-0.356752	0.721277
cg06414095	3.42848	1.0894	3.14714	0.00164878	19	1379969	PWWP3A	-0.484852	0.532312	-0.910841	0.362379
cg10007692	-2.12246	0.697804	-3.04162	0.00235306	19	14640546	TECR	0.231842	1.20943	0.191696	0.847981
cg11811510	-2.22713	0.657036	-3.38967	0.000699781	19	43032683	CEACAM1,CEACAM1	0.368765	0.317442	1.16168	0.245367
cg12527440	4.92076	1.3766	3.57457	0.000350798	19	13908134	ZSWIM4	-0.9898	0.715232	-1.38389	0.166393
cg14561276	2.91094	0.884419	3.29135	0.00099706	19	36210811	MLL4	-0.331955	0.263092	-1.26174	0.207041
cg18471660	-2.20769	0.670011	-3.29501	0.000984179	19	56880388	ZNF542,ZNF542,ZNF542,ZNF542	-0.0443572	0.69587	-0.0637436	0.949174
cg21956507	5.20691	1.48691	3.50184	0.000462052	19	41197903	ADCK4,ADCK4,NUMBL	-0.175348	0.654853	-0.267767	0.788879
cg22865824	3.74395	1.05465	3.54995	0.000385298	19	18902709	COMP	0.111793	0.548147	0.203948	0.838394
cg00472837	1.95871	0.619749	3.1605	0.001575	20	1514929	SIRPD	-0.516003	0.681378	-0.757294	0.448874
cg00171126	-1.03146	0.366367	-2.81539	0.00487184	21	40752522	WRB	-0.0134663	0.541995	-0.0248458	0.980178
cg13270055	-1.39721	0.407877	-3.42557	0.000613507	22	36960499	CACNG2	0.280678	0.310257	0.904663	0.365644
cg26658927	1.98014	0.786912	2.51634	0.011858	22	24577438	SUSD2	0.0448961	0.452955	0.0991182	0.921044

## Sheet: FEV1
CpG	Regression.Coefficient	Std..Error	t.value	raw.Pvalue	chromosome	mapinfo	Gene_name	ALSPAC_Estimate	ALSPAC_Std. Error	ALSPAC_t value	ALSPAC_Pvalue
cg00769810	-0.155652	0.043122	-3.60958	0.000382723	1	147718820	NBPF24	0.00299912	0.0294354	0.101888	0.918962
cg15138125	-0.156457	0.0423065	-3.69817	0.000276629	1	157948893	KIRREL1	-0.0464625	0.0313246	-1.48326	0.139804
cg22333836	-0.0731031	0.0219703	-3.32736	0.00103346	1	95392125	CNN3	0.0238623	0.104848	0.22759	0.820231
cg23675441	0.145615	0.0375912	3.87365	0.000142865	1	143688586	LOC100130000	0.108501	0.0503453	2.15513	0.0325178
cg27295033	-0.0678444	0.0190571	-3.56006	0.000457646	1	27114831	PIGV	3.70652e-06	0.114555	3.23559e-05	0.999974
cg14247008	-0.140301	0.0412361	-3.40239	0.00079847	2	242786046	PDCD1	0.0818618	0.0266539	3.07129	0.00247189
cg14636113	0.0814304	0.0242591	3.3567	0.000934794	2	240742128	NDUFA10	-0.0385824	0.0593989	-0.649547	0.516836
cg23323948	-0.0647158	0.0196466	-3.29398	0.00115751	2	27038313	CENPA	-0.0290896	0.0277762	-1.04729	0.296411
cg21395198	0.210542	0.0561013	3.7529	0.000225683	3	179399114	USP13	0.0545483	0.0567709	0.960848	0.337954
cg22988851	0.130827	0.0376196	3.47762	0.000613712	3	41752483	ULK4	0.0450382	0.0317401	1.41897	0.157687
cg22993195	-0.09652	0.0221571	-4.35616	2.06125e-05	3	49756301	AMIGO3,RNF123	0.000383709	0.021903	0.0175185	0.986043
cg06599677	0.10356	0.0237395	4.36236	2.00834e-05	5	178322856	ZFP2	0.0116136	0.0724001	0.160408	0.872745
cg12405087	-0.118802	0.0250909	-4.73487	4.00745e-06	5	154070144	LARP1	-0.0136084	0.0418322	-0.32531	0.745335
cg08801479	-0.109119	0.0293904	-3.71275	0.000262087	6	32165200	NOTCH4	0.0197861	0.0236156	0.837841	0.403263
cg16120501	0.074066	0.0202921	3.65	0.00033028	6	129513939	LAMA2,LAMA2	-0.0437768	0.0418948	-1.04492	0.297499
cg05002615	0.077779	0.0221868	3.50565	0.000555773	7	68326108		-0.00706784	0.0452942	-0.156043	0.876179
cg07547336	0.149566	0.0446543	3.34942	0.000958409	7	1589802	TMEM184A	0.0106224	0.0341449	0.311099	0.756096
cg25783361	-0.1797	0.0553987	-3.24377	0.00137045	7	47783949	C7orf65	0.0617491	0.032906	1.87653	0.0622475
cg27393730	0.173162	0.0457207	3.78738	0.000198284	7	94285951	SGCE,PEG10,SGCE,PEG10,SGCE	0.000548421	0.0357253	0.0153511	0.98777
cg27627324	-0.0973295	0.0288466	-3.37404	0.000880682	7	143599269	FAM115A	0.0746279	0.0893534	0.835199	0.404744
cg27105630	0.0897625	0.0247966	3.61995	0.000368566	8	38126556	PPAPDC1B,PPAPDC1B,PPAPDC1B	0.00664602	0.103055	0.0644902	0.948654
cg13469396	-0.0770668	0.0216786	-3.55497	0.000466089	9	136435554	ADAMTSL2,ADAMTSL2	0.0499176	0.0248419	2.00942	0.0460297
cg21181453	-0.0611592	0.018504	-3.30519	0.00111441	9	130700954	DPM2	-0.0048118	0.0157937	-0.304667	0.760982
cg21181594	0.123609	0.0376466	3.2834	0.00119964	9	136500855	DBH	0.0149386	0.0283657	0.526643	0.599109
cg02522760	-0.0619475	0.0164152	-3.77379	0.000208686	10	103530178	FGF8,FGF8,FGF8,FGF8	0.00597472	0.0178919	0.333935	0.738829
cg16783279	0.09609	0.0288638	3.32909	0.00102741	10	125425625	GPR26	0.0444991	0.0471559	0.94366	0.346644
cg17861618	-0.137117	0.0397892	-3.4461	0.000685624	10	134930343	GPR123	0.0745271	0.038186	1.95169	0.0525716
cg26024530	0.134828	0.0369139	3.6525	0.000327272	10	130281732	LINC01163	0.0451761	0.0263143	1.71679	0.0877866
cg11958933	0.128562	0.0375045	3.4279	0.000730663	11	72213993	CLPB	0.169789	0.0522091	3.2521	0.00137446
cg19111906	0.153616	0.0413713	3.71311	0.000261737	11	67816846	TCIRG1,TCIRG1	0.0107221	0.0317267	0.337952	0.735805
cg27251236	0.173706	0.0507398	3.42347	0.000742021	11	20885302	NELL1,NELL1	0.0827307	0.0553071	1.49584	0.136496
cg03926166	0.0381534	0.0104964	3.6349	0.000349021	12	117319395	HRK	0.103459	0.0692122	1.49481	0.136764
cg06196466	-0.130725	0.0388403	-3.36571	0.000906293	12	124933388	NCOR2,NCOR2	0.0370532	0.0232562	1.59326	0.112906
cg11551216	-0.18716	0.0524559	-3.56795	0.000444852	12	115125619	TBX3	-0.0146474	0.0469185	-0.312187	0.75527
cg22813019	0.1151	0.0315767	3.6451	0.000336253	12	124831272	NCOR2,NCOR2	0.00635968	0.0217272	0.292706	0.770094
cg03195269	-0.103355	0.0300893	-3.43494	0.000712913	13	50510427	C13orf1,C13orf1,C13orf1,C13orf1,C13orf1	0.0508226	0.048163	1.05522	0.292779
cg03581194	0.177214	0.0430211	4.11923	5.44948e-05	13	113654235	MCF2L,MCF2L	0.0251597	0.0440181	0.571575	0.568343
cg19437258	-0.0672384	0.0186965	-3.59631	0.000401572	13	36872155	C13orf38,C13orf38,C13orf38,C13orf38,C13orf38,C13orf38	-0.0349887	0.0258983	-1.351	0.178438
cg15945019	0.0646867	0.0189834	3.40754	0.000784308	14	24605217	PSME1,PSME1	0.069825	0.0903012	0.773245	0.440421
cg02119938	-0.0649759	0.0184965	-3.51287	0.000541699	15	78505051	ACSBG1	0.0495873	0.0203193	2.44041	0.0156673
cg05239311	-0.101805	0.0303662	-3.35258	0.000948097	15	78913147	CHRNA3,CHRNA3,CHRNA3,CHRNA3	0.0953882	0.0869467	1.09709	0.27411
cg07343187	0.0867226	0.0273628	3.16936	0.00175356	15	89390622	ACAN,ACAN	0.00772635	0.0243925	0.316751	0.75181
cg08084502	-0.1408	0.0422428	-3.33312	0.00101336	15	83240612	CPEB1,CPEB1,CPEB1,CPEB1	-0.0120383	0.0278103	-0.432871	0.665642
cg16092018	-0.0938638	0.0269828	-3.47865	0.000611501	15	40531352	PAK6,PAK6,PAK6	-0.0778891	0.0968768	-0.804001	0.422487
cg25895948	-0.0787603	0.019846	-3.96856	9.89648e-05	15	85360655	ALPK3	-0.00603706	0.0440416	-0.137076	0.891128
cg27177196	0.207772	0.0456283	4.55357	8.88937e-06	15	62654592	TLN2	0.0699872	0.0386631	1.81018	0.071983
cg00400827	0.0701715	0.0208577	3.3643	0.000910701	16	29230046	NPIPB7	0.0306265	0.0341669	0.896379	0.371282
cg02803486	-0.0886798	0.0239698	-3.69965	0.00027512	16	29171518	NPIPB7	-0.0262714	0.0301257	-0.872059	0.384371
cg03885062	-0.11381	0.0361952	-3.14433	0.00190331	16	66440928	CDH5	-0.166961	0.0726322	-2.29872	0.0227029
cg08375882	0.148606	0.0459545	3.23377	0.00141694	16	89107658	CBFA2T3	-0.0032558	0.0333501	-0.0976248	0.922342
cg27499850	0.11202	0.0319302	3.50826	0.00055065	16	73127462	HTA	-0.0465549	0.032046	-1.45275	0.148083
cg02443072	-0.127769	0.0356386	-3.58511	0.000418168	17	37183683	PLXDC1	-0.00110765	0.0306449	-0.0361446	0.971208
cg03995300	-0.0590699	0.0177067	-3.33602	0.00100338	17	5019989	ZNF232	-0.0156642	0.0148368	-1.05577	0.292529
cg15740385	0.177401	0.0413671	4.28845	2.73282e-05	17	80394974	HEXDC	-0.01062	0.0340239	-0.312134	0.75531
cg22660933	0.0827562	0.021258	3.89295	0.000132662	17	46608355	HOXB1	0.105571	0.0617599	1.70938	0.0891541
cg11781339	0.148486	0.0379269	3.91506	0.000121823	19	56092040	ZNF579	0.106266	0.0551337	1.92743	0.0555452
cg13407975	-0.0852671	0.020733	-4.11263	5.59558e-05	19	18705946	CRLF1	-0.0286207	0.0226191	-1.26534	0.207433
cg25382352	-0.120303	0.0357222	-3.36773	0.000900012	19	1795638	ATP8B3	0.0730027	0.0357609	2.04141	0.0427113
cg03616164	-0.104615	0.0306985	-3.40782	0.000783547	20	3748536	C20orf27	0.00449603	0.0367375	0.122383	0.902736
cg10486610	-0.112713	0.0356535	-3.16133	0.00180036	20	61298677	LOC100127888,SLCO4A1	-0.0030932	0.0444031	-0.0696617	0.944542
cg23851167	-0.127819	0.0349577	-3.65639	0.000322632	20	62131189	EEF1A2	0.018231	0.0512651	0.355622	0.722552
cg27144788	-0.160939	0.0426319	-3.77509	0.000207663	21	40752755	WRB	0.153667	0.0785277	1.95684	0.0519568
cg19260144	0.123924	0.0318921	3.88575	0.000136387	22	49763965	C22orf34	-0.0421227	0.0274319	-1.53554	0.126458
cg19827182	0.153835	0.0434009	3.5445	0.000483898	1	21640802	ECE1	2.54727e-05	0.0349835	0.000728134	0.99942
cg01381109	-0.0918841	0.0281253	-3.26695	0.00126798	2	96054917	KCNIP3	0.0682499	0.026912	2.53604	0.0120862
cg26600753	-0.0996971	0.0273052	-3.65121	0.000328818	5	180622446	TRIM7,TRIM7,TRIM7,TRIM7,TRIM7	-0.0323563	0.0347051	-0.932322	0.352454
cg13197283	0.131487	0.0382037	3.44174	0.000696162	7	152433782	XRCC2	0.0163931	0.039952	0.41032	0.682073
cg13281814	0.0802644	0.0189522	4.23508	3.40502e-05	8	75262582	GDAP1,GDAP1	0.0163213	0.0996916	0.163718	0.870142
cg13598317	0.146156	0.0406679	3.5939	0.000405094	9	139238495	GPSM1	-0.0160704	0.0325146	-0.494252	0.621748
cg24024056	0.133442	0.0381712	3.49589	0.000575338	10	102415556	HIF1AN	0.0077774	0.0347127	0.224051	0.822979
cg00716245	-0.0738599	0.0221567	-3.33353	0.00101196	11	555724	C11orf35	0.0267669	0.0345973	0.773671	0.440169
cg09762242	-0.120143	0.0348162	-3.45078	0.000674465	11	65408429	SIPA1,SIPA1	0.0144595	0.0282216	0.512355	0.609048
cg27226043	0.116593	0.0347169	3.35838	0.000929404	11	1770394	HCCA2,LOC402778	0.0509339	0.0302563	1.68341	0.0940781
cg16487573	0.132646	0.0354197	3.74497	0.000232472	12	124915227	NCOR2,NCOR2	0.0558397	0.0454092	1.2297	0.22046
cg00025981	-0.110213	0.0278729	-3.95414	0.000104688	13	42031281	C13orf15	0.0530873	0.0808795	0.656375	0.512445
cg22528556	0.125286	0.0375956	3.33247	0.00101563	13	112856721	LINC01070	0.0226821	0.0221102	1.02586	0.306372
cg02432274	0.106944	0.0322906	3.31192	0.00108923	16	88378468	ZNF469	0.00793876	0.0263891	0.300835	0.763898
cg02882159	0.0910167	0.0275168	3.30767	0.00110505	17	79183390	AZI1,AZI1	0.00165606	0.0333708	0.0496262	0.960477
cg15791108	-0.113759	0.0355861	-3.19673	0.00160239	17	2653571	CLUH	0.0545109	0.0302896	1.79965	0.0736378
cg15839435	0.0315209	0.0091106	3.4598	0.000653447	17	35767057	ACACA,TADA2A,ACACA,TADA2A,TADA2A	0.0206661	0.111319	0.185647	0.852937
cg01599094	0.118934	0.0291492	4.08018	6.37121e-05	19	45867461	ERCC2,ERCC2	0.0273735	0.0242819	1.12732	0.261152
cg20103107	-0.111728	0.0302069	-3.69875	0.000276033	19	23578063	ZNF91	-0.206005	0.0992936	-2.07471	0.0394769
cg10244340	0.0412303	0.0133552	3.08722	0.00229026	20	9487688	LAMP5	-0.0544345	0.0649799	-0.837712	0.403335
cg15477144	-0.0877778	0.0250493	-3.50421	0.00055863	22	45705034	FAM118A,FAM118A	-0.00390431	0.0245695	-0.158909	0.873924
cg00961792	-0.209366	0.0643625	-3.25293	0.00132908	1	207120407	PIGR	-0.0404884	0.0595808	-0.679554	0.497685
cg02077084	-0.174908	0.0508157	-3.44202	0.000695493	1	248549941	OR2T6	0.00552315	0.0533326	0.10356	0.917637
cg03423916	-0.107004	0.0302687	-3.53514	0.000500382	1	153670787	NPR1	-0.018393	0.0306254	-0.600578	0.548898
cg03712798	0.267024	0.0567227	4.70754	4.52558e-06	1	156548584	TTC24	-0.00771512	0.0565233	-0.136494	0.891587
cg04857472	0.195365	0.0439725	4.44289	1.42939e-05	1	199995777	NR5A2,NR5A2	-0.0684966	0.0468301	-1.46266	0.145353
cg05036103	-0.192402	0.050716	-3.79372	0.000193601	1	93415910	FAM69A	0.0438407	0.0329076	1.33223	0.184515
cg06520846	-0.155674	0.0444203	-3.50458	0.000557894	1	42921582	PPCS,ZMYND12,ZMYND12,PPCS,ZMYND12	0.0118403	0.0335341	0.353082	0.724452
cg09888231	-0.103133	0.0305234	-3.37881	0.00086632	1	32537975	TMEM39B	-0.000115605	0.0199764	-0.00578708	0.995389
cg13388692	-0.0988213	0.0300775	-3.28555	0.00119096	1	86081680	DDAH1	-0.0302446	0.025745	-1.17478	0.24168
cg15456742	-0.0843929	0.025844	-3.26547	0.00127429	1	207991729	LOC148696	0.0184011	0.0203089	0.906059	0.36615
cg15490070	-0.192933	0.0597523	-3.22887	0.00144028	1	203148132	CHI3L1	-0.0359464	0.0475438	-0.756068	0.450625
cg15721615	0.0988382	0.0307637	3.21282	0.00151922	1	100771427	RTCA	-0.00924796	0.0357077	-0.258991	0.795947
cg17753162	-0.13929	0.0414642	-3.35928	0.000926546	1	29828926	PTPRU	0.0449938	0.0447289	1.00592	0.315843
cg18261877	0.158649	0.0469789	3.37704	0.000871618	1	228468281	OBSCN,OBSCN	0.01474	0.0237356	0.621008	0.535403
cg19246761	-0.119612	0.0339981	-3.51819	0.00053155	1	1549799	MIB2,MIB2,MIB2,MIB2,MIB2,MIB2	-0.0221855	0.0300396	-0.73854	0.461176
cg19357275	-0.109338	0.0317307	-3.44581	0.000686329	1	248855040	OR2T27	0.0113095	0.0278826	0.405613	0.685522
cg22525895	0.075733	0.0226556	3.3428	0.000980402	1	207977042	MIR29B2	-0.0178969	0.0223473	-0.800855	0.424301
cg24378791	0.1699	0.0478086	3.55376	0.000468112	1	1423784	ATAD3B	-0.0439658	0.040462	-1.08659	0.278711
cg24519413	-0.138435	0.0318779	-4.34265	2.18114e-05	1	26490540	FAM110D	-0.0320223	0.0284184	-1.12682	0.261363
cg24722348	-0.133591	0.0358727	-3.72403	0.000251337	1	21900987	ALPL,ALPL	0.0151647	0.0353514	0.428971	0.668472
cg25216580	-0.194843	0.0536098	-3.63446	0.00034958	1	120173989	ZNF697	0.0266148	0.0458547	0.580415	0.562381
cg26433593	0.153632	0.045438	3.38113	0.000859415	1	22188531	HSPG2	-0.00816162	0.0350482	-0.232869	0.816136
cg27586243	0.177677	0.0473624	3.75143	0.00022692	1	83258167	LINC01361	0.0260155	0.0367829	0.707272	0.480338
cg00143376	-0.218615	0.0565954	-3.86278	0.000148938	2	232394702	NMUR1	0.0375596	0.0682335	0.550457	0.582708
cg01244775	-0.176214	0.0478163	-3.68522	0.00029018	2	131675994	ARHGEF4,ARHGEF4	-0.0019682	0.0269577	-0.0730106	0.941881
cg01730148	-0.197985	0.0592667	-3.34057	0.000987902	2	3698421	COLEC11	0.0108478	0.0546973	0.198323	0.843022
cg02817514	-0.20653	0.0549529	-3.75832	0.000221149	2	237122857	ASB18	0.00345614	0.0420302	0.08223	0.934558
cg03682366	-0.168974	0.0446228	-3.78672	0.000198775	2	239072199	ERFE	-0.0156757	0.0468925	-0.33429	0.738561
cg04986236	0.173292	0.0495789	3.49529	0.000576573	2	241825847	C2orf54,C2orf54	-0.0181742	0.0479188	-0.37927	0.704947
cg06381933	0.113609	0.0331315	3.42905	0.000727735	2	240288826	HDAC4	0.0258037	0.0349602	0.738088	0.461449
cg07140194	-0.169787	0.0468737	-3.62223	0.000365521	2	73150236	EMX1	-0.0244596	0.0491077	-0.498081	0.619052
cg08122831	-0.108245	0.0302282	-3.58091	0.000424554	2	213697579	IKZF2	0.020327	0.0251165	0.809308	0.419437
cg10033502	-0.142846	0.0412496	-3.46297	0.000646221	2	152496744	NEB,NEB,NEB	0.00263197	0.0484006	0.0543789	0.956695
cg10588340	0.121753	0.0316548	3.84628	0.000158621	2	73216028	SFXN5	-0.0293134	0.0504652	-0.580865	0.562079
cg17792658	-0.17131	0.0502397	-3.40985	0.000778059	2	170335747	BBS5	0.0134479	0.0395374	0.340131	0.734166
cg17818731	-0.199521	0.04331	-4.60681	7.05169e-06	2	43295753	ZFP36L2	-0.0109057	0.0282073	-0.386625	0.699504
cg18406255	-0.0978135	0.0300924	-3.25044	0.00134021	2	144995067	GTDC1,GTDC1,GTDC1	0.013147	0.0405835	0.323948	0.746364
cg18585789	0.125283	0.0321909	3.89188	0.00013321	2	179629357	TTN,TTN,TTN,TTN,TTN	0.0185899	0.0552308	0.336587	0.736832
cg02523305	-0.195534	0.0525396	-3.72165	0.000253563	3	33263532	SUSD5	0.0471743	0.0292011	1.6155	0.108005
cg04831352	0.178984	0.0497243	3.59953	0.000396923	3	14983343	FGD5-AS1	0.0319931	0.0580667	0.550973	0.582355
cg05503799	-0.1881	0.0519115	-3.62348	0.00036386	3	8942546	RAD18	-0.00511139	0.0464254	-0.110099	0.912457
cg07196133	0.150567	0.0436591	3.4487	0.00067942	3	188439649	LPP,LPP,LPP	-0.00796735	0.0545993	-0.145924	0.884149
cg08133629	0.158394	0.0473008	3.34865	0.00096094	3	134077032	AMOTL2	0.0520902	0.0391934	1.32906	0.18556
cg09220167	0.146097	0.0353067	4.13793	5.05446e-05	3	49158709	LAMB2,USP19	0.00407085	0.0297916	0.136644	0.891469
cg12930727	0.101265	0.0296372	3.4168	0.000759466	3	50341293	HYAL1,HYAL1,HYAL1,HYAL1,HYAL1,HYAL1	-0.0188753	0.0423873	-0.445305	0.65665
cg18595196	0.160091	0.0420694	3.80542	0.000185237	3	52726726	GNL3,GNL3,GNL3,SNORD69	0.0402548	0.0589095	0.683333	0.4953
cg21762655	0.136525	0.0389463	3.50547	0.000556133	3	30554481	TGFBR2	-0.0875282	0.0421825	-2.07499	0.0394509
cg27019059	0.189665	0.0549717	3.45023	0.00067577	3	133852523	SLCO2A1	-0.045785	0.0399789	-1.14523	0.253678
cg04410710	0.165541	0.045073	3.67274	0.000303836	4	155658974	LRAT	-0.00107668	0.0355429	-0.0302925	0.975868
cg04422618	-0.112582	0.0327136	-3.44144	0.000696909	4	40045670	LOC344967	0.0402471	0.0186311	2.16021	0.0321165
cg17247122	0.226485	0.0590725	3.83401	0.000166204	4	183230168	TENM3	0.0339529	0.0341517	0.99418	0.321508
cg21746884	-0.139084	0.0381046	-3.65007	0.000330194	4	165928617	TRIM61	-0.0535749	0.0296895	-1.80451	0.072871
cg26647453	-0.128223	0.0328104	-3.908	0.00012519	4	100432162	C4orf17,C4orf17	0.00396951	0.0401085	0.0989692	0.921276
cg01599709	-0.166012	0.0448379	-3.7025	0.00027223	5	139725677	HBEGF	0.00984889	0.0334909	0.294077	0.769048
cg02019171	-0.150171	0.045484	-3.30161	0.001128	5	533963	SLC9A3	0.0762923	0.0445343	1.71311	0.0884625
cg12566890	-0.287561	0.0809047	-3.55432	0.000467174	5	7494531	ADCY2	0.0263022	0.0447002	0.588413	0.557014
cg13646941	0.166219	0.0481616	3.45128	0.000673297	5	133914676	PHF15	-0.00581308	0.027689	-0.209942	0.833957
cg13700051	-0.108413	0.0340201	-3.18674	0.0016561	5	40756512	TTC33	-0.0387692	0.0389389	-0.995644	0.320798
cg15004787	0.172676	0.0513908	3.36005	0.000924108	5	72802430	BTF3	0.0201825	0.0318239	0.634192	0.526783
cg15006772	-0.115149	0.0312157	-3.68882	0.000286352	5	140170816	PCDHA1,PCDHA1	-0.0801088	0.0338226	-2.3685	0.0189508
cg18689486	-0.0978056	0.0259582	-3.76781	0.000213419	5	118603804	TNFAIP8	-0.0230463	0.0309358	-0.744972	0.457288
cg21806985	-0.108524	0.0319289	-3.39892	0.000808112	5	112824646	MCC	-0.0278519	0.0230809	-1.2067	0.229175
cg24107619	-0.1554	0.0434097	-3.57985	0.000426184	5	116274667	SEMA6A	-0.00737726	0.0430874	-0.171216	0.864252
cg25433552	-0.143979	0.036212	-3.97601	9.6128e-05	5	159560548	PWWP2A	0.0533019	0.0383094	1.39135	0.165884
cg26502485	-0.138837	0.0403663	-3.43942	0.000701841	5	95018729	SPATA9	-0.0694574	0.0410672	-1.69131	0.092557
cg04637454	-0.229785	0.0617379	-3.72194	0.000253299	6	41651066	TFEB	0.0279357	0.0612437	0.456141	0.648854
cg04910970	-0.151441	0.0441568	-3.42962	0.000726282	6	100053930	PRDM13	-0.0313333	0.0381309	-0.821729	0.412349
cg07087232	-0.153514	0.0455691	-3.3688	0.000896699	6	168918216	SMOC2,SMOC2	0.0172092	0.032031	0.537266	0.591766
cg07859951	-0.194499	0.0443128	-4.38923	1.79383e-05	6	110871748	SLC22A16	-0.00729826	0.0247539	-0.294833	0.768471
cg09103187	0.167805	0.0417472	4.01956	8.10214e-05	6	42207510	TRERF1	-0.024636	0.0515588	-0.477822	0.633373
cg09116618	-0.127573	0.036853	-3.46168	0.000649162	6	81233028	BCKDHB	-0.00586758	0.0462016	-0.126999	0.899087
cg11668876	0.140875	0.0413128	3.40995	0.000777781	6	30166750	TRIM26	0.0253785	0.0203692	1.24593	0.214457
cg12899649	-0.121672	0.0333539	-3.64792	0.000332802	6	33043762	HLA-DPB1,HLA-DPB1	-0.0356068	0.037734	-0.943625	0.346662
cg15820961	0.0385074	0.0112148	3.43364	0.000716178	6	32558459	HLA-DRB1	-0.0167048	0.015689	-1.06474	0.28846
cg16590582	-0.10442	0.0330796	-3.15662	0.00182836	6	170558102	DLL1	-0.0215298	0.0358641	-0.600317	0.549072
cg16936944	-0.183166	0.0454983	-4.02577	7.90606e-05	6	31695970	DDAH2	0.0635305	0.0348395	1.82352	0.0699304
cg17150866	-0.126527	0.03867	-3.27196	0.0012468	6	7141037	RREB1,RREB1,RREB1,RREB1	-0.0225867	0.0272955	-0.827485	0.409089
cg17992034	-0.126832	0.0368011	-3.4464	0.000684894	6	144711370	UTRN	-0.0169164	0.0338287	-0.500062	0.61766
cg20545458	0.135844	0.0406509	3.34172	0.000984014	6	26046341	H3C3	-0.0605343	0.0387664	-1.56151	0.120209
cg20648899	0.128039	0.0357093	3.5856	0.00041743	6	94126141	EPHA7	0.00458031	0.0237471	0.192879	0.847278
cg20857372	0.106516	0.0300033	3.55016	0.000474198	6	15524714	DTNBP1,DTNBP1,DTNBP1	0.0166791	0.0486712	0.342689	0.732244
cg21571162	-0.218343	0.0612157	-3.56678	0.000446729	6	33219654	VPS52	-0.0380339	0.0486988	-0.781001	0.435857
cg24058145	-0.124803	0.0387509	-3.22064	0.0014803	6	29523592	UBD	0.0110301	0.0467077	0.236152	0.813591
cg25343331	-0.162413	0.0494766	-3.28261	0.00120284	6	31602739	BAT2	0.0596692	0.0450015	1.32594	0.186589
cg00682002	-0.120988	0.0349209	-3.46463	0.000642444	7	128531479	KCP,KCP	-0.072161	0.0327435	-2.20383	0.0288418
cg01322214	-0.106793	0.031467	-3.39383	0.000822501	7	25219198	C7orf31	0.0229361	0.0301503	0.760724	0.447846
cg03141780	0.132965	0.0385048	3.4532	0.000668768	7	4150753	SDK1	0.00927997	0.0406534	0.22827	0.819703
cg03492827	-0.135323	0.0415464	-3.25715	0.00131038	7	72838601	FZD9	-0.00646126	0.0411601	-0.156979	0.875443
cg04994447	-0.113328	0.0313152	-3.61895	0.000369905	7	150718483	ATG9B	-0.0139822	0.0369519	-0.378388	0.705601
cg12476754	-0.179595	0.047506	-3.78046	0.000203517	7	47344750	TNS3	0.0901217	0.0333352	2.7035	0.0075381
cg17067116	-0.0961822	0.0279695	-3.43883	0.000703301	7	28451011	CREB5,CREB5	-0.0251274	0.0367849	-0.683091	0.495453
cg01651710	-0.140723	0.0351549	-4.00296	8.6492e-05	8	145577079	C8ORFK29	0.0110161	0.0298476	0.369077	0.712516
cg05813328	0.322436	0.0761707	4.23307	3.43331e-05	8	143755458	PSCA	0.00665637	0.0557047	0.119494	0.905021
cg06118302	-0.259411	0.0741442	-3.49874	0.000569572	8	37820326	ADRB3	-0.0032149	0.0435777	-0.0737739	0.941275
cg07588401	-0.179897	0.044812	-4.01448	8.26584e-05	8	125951124	LINC00964	-0.0680134	0.0546209	-1.24519	0.214726
cg07891044	-0.151439	0.045648	-3.31753	0.00106865	8	125249973	TMEM65	-0.0225195	0.041895	-0.537521	0.59159
cg08701686	0.13081	0.037855	3.45555	0.000663272	8	35095362	UNC5D	-0.0599994	0.0347626	-1.72598	0.0861166
cg10303967	0.0953547	0.0284251	3.3546	0.00094155	8	97537718	SDC2	0.0378573	0.0433487	0.873322	0.383685
cg13562246	0.142758	0.0367617	3.88332	0.000137663	8	33368277	C8orf41,C8orf41	0.0755048	0.0469922	1.60675	0.109912
cg18509990	0.122626	0.0356502	3.4397	0.000701165	8	18079816	NAT1,NAT1,NAT1,NAT1,NAT1,NAT1,NAT1,NAT1,NAT1	-0.0256549	0.0551424	-0.465249	0.642332
cg25167650	-0.114345	0.0323164	-3.53829	0.000494776	8	20112175	LZTS1	-0.0436392	0.0260663	-1.67416	0.0958855
cg01368230	-0.216808	0.0603624	-3.59177	0.000408222	9	34628025	ARID3C	0.119073	0.0637745	1.8671	0.0635603
cg03498697	-0.0938886	0.0282737	-3.32071	0.00105716	9	86152249	FRMD3	0.0287316	0.0284718	1.00912	0.314309
cg09575114	-0.0911531	0.0275805	-3.30498	0.0011152	9	4666694	C9orf68	0.00365793	0.02289	0.159805	0.873219
cg09744068	-0.152022	0.0459385	-3.30924	0.00109918	10	125732787	CPXM2	0.000226387	0.0338422	0.00668949	0.99467
cg11351927	-0.206661	0.0602885	-3.42786	0.000730751	10	557886	DIP2C	0.041971	0.0366385	1.14554	0.253549
cg19071490	-0.135818	0.035644	-3.81042	0.000181766	10	134882555	ADGRA1	-0.0197398	0.0311612	-0.633472	0.527253
cg22569973	0.117018	0.0339582	3.44595	0.000685976	10	127408789	C10orf137	-0.00530398	0.0479206	-0.110683	0.911995
cg24410234	0.224542	0.0664293	3.38017	0.000862244	10	98759629	SLIT1	0.0887205	0.0365734	2.42582	0.0162893
cg27426045	-0.136224	0.0404028	-3.37165	0.000887963	10	78897816	KCNMA1,KCNMA1,KCNMA1,KCNMA1	-0.0642716	0.0424797	-1.513	0.132085
cg01132064	-0.157114	0.0437034	-3.595	0.000403484	11	46382562	DGKZ,DGKZ,DGKZ,DGKZ	0.0130642	0.0313074	0.417286	0.67698
cg01803049	-0.140783	0.0319954	-4.4001	1.71344e-05	11	2417651	CD81	0.0234316	0.0297173	0.788484	0.431481
cg04338871	-0.135826	0.0414726	-3.27507	0.0012338	11	70002333	ANO1,ANO1	0.0657653	0.0344255	1.91037	0.0577214
cg06021522	0.103629	0.0316112	3.27825	0.00122065	11	17898125	SERGEF	-0.0075031	0.0380517	-0.197182	0.843914
cg06053862	0.260169	0.0688683	3.77778	0.000205576	11	68028857	C11orf24	-0.000520305	0.0406634	-0.0127954	0.989806
cg11264539	0.163203	0.048903	3.33727	0.000999104	11	62474940	BSCL2,BSCL2,BSCL2,GNG3,BSCL2	0.0317369	0.0453287	0.700149	0.484764
cg22861190	0.131522	0.0394684	3.33235	0.00101603	11	101588566	TRPC6	0.0624265	0.0374913	1.66509	0.0976836
cg23491309	0.104046	0.0277282	3.75233	0.000226159	11	57335585	UBE2L6,UBE2L6	-0.016395	0.0502004	-0.32659	0.744368
cg26561358	0.158668	0.0433757	3.65799	0.000320745	11	17555193	USH1C,USH1C	-0.0215444	0.042943	-0.501698	0.61651
cg27340269	-0.154366	0.04446	-3.47201	0.000625978	11	77921422	USP35	0.0261394	0.0365711	0.714756	0.475713
cg01031441	-0.133936	0.0367386	-3.64565	0.000335576	12	64784663	C12orf56,C12orf56	0.0264953	0.0317773	0.833779	0.405542
cg07121340	0.122032	0.0383147	3.18499	0.00166569	12	2173987	CACNA1C,CACNA1C,CACNA1C,CACNA1C,CACNA1C,CACNA1C,CACNA1C,CACNA1C,CACNA1C,CACNA1C,CACNA1C,CACNA1C,CACNA1C,CACNA1C,CACNA1C,CACNA1C,CACNA1C,CACNA1C,CACNA1C,CACNA1C,CACNA1C,CACNA1C,CACNA1C	-0.0510476	0.0522352	-0.977263	0.329788
cg07809889	-0.186664	0.055296	-3.37573	0.000875554	12	54622944	CBX5	0.0139764	0.0413958	0.337628	0.736048
cg09104660	-0.176976	0.0497006	-3.56085	0.000456354	12	57635479	NDUFA4L2	0.0488247	0.0376996	1.2951	0.196992
cg10141715	-0.126459	0.0344705	-3.66861	0.000308482	12	101603453	SLC5A8	-0.0199189	0.0266154	-0.748396	0.455226
cg11491407	-0.136545	0.0403517	-3.38387	0.000851309	12	1973872	CACNA2D4	0.0023729	0.0221556	0.107101	0.914831
cg16096531	-0.146054	0.0416457	-3.50706	0.000553007	12	53722216	SP7	0.0138916	0.0324096	0.428626	0.668723
cg16782719	-0.212995	0.0557934	-3.81757	0.000176906	12	129280334	SLC15A4	0.0262117	0.0294327	0.890563	0.374387
cg05695106	0.117663	0.0363105	3.24047	0.00138562	13	114780992	RASA3	0.0273541	0.0253338	1.07975	0.281741
cg12434735	0.188817	0.0532959	3.54282	0.00048683	13	111137257	COL4A2	0.0251704	0.043141	0.583445	0.560345
cg12983394	-0.19961	0.0555153	-3.59559	0.000402626	13	78493920	EDNRB,EDNRB,EDNRB	0.00859758	0.0327144	0.262807	0.793008
cg26873311	-0.1404	0.0435783	-3.22179	0.00147462	13	31377099	LINC00398	-0.0183895	0.0407226	-0.451581	0.65213
cg01775897	-0.167079	0.0484951	-3.44527	0.00068762	14	73146637	DPF3	-0.0628881	0.0787445	-0.798634	0.425585
cg05412906	-0.274152	0.0696283	-3.93737	0.00011174	14	102562780	HSP90AA1	0.0339828	0.0615723	0.551917	0.58171
cg08177882	-0.0926211	0.0269555	-3.43608	0.000710098	14	38263141	TTC6	0.0579574	0.034955	1.65806	0.0990971
cg09337069	-0.12967	0.0367467	-3.52877	0.000511887	14	101513644	MIR889,MIR539	0.00103771	0.0298137	0.0348067	0.972274
cg09357761	-0.192812	0.0525993	-3.66567	0.000311832	14	61933059	PRKCH	0.0151764	0.0491248	0.308935	0.757738
cg10764381	0.112176	0.0313053	3.5833	0.000420913	14	22005948	SALL2	-0.0153126	0.0495775	-0.308861	0.757794
cg12191970	-0.216606	0.0621193	-3.48694	0.000593856	14	39569534	SEC23A	-0.0767081	0.0456143	-1.68167	0.0944171
cg13213799	-0.105056	0.0339234	-3.09687	0.00222017	14	104834222	KIF26A	0.0469259	0.019916	2.35619	0.01957
cg14841419	0.119701	0.0358589	3.3381	0.000996275	14	93794893	BTBD7,BTBD7	-0.064787	0.0447323	-1.44833	0.149315
cg14912575	-0.140202	0.0352126	-3.98157	9.40585e-05	14	70038236	C14orf162	0.0786377	0.0374243	2.10125	0.0370513
cg16516584	-0.123598	0.0356057	-3.47131	0.000627522	14	21110724	OR6S1	-0.039151	0.0583122	-0.671403	0.502849
cg21177821	-0.125107	0.036365	-3.44033	0.000699615	14	61121712	SIX1	-0.0456662	0.0323914	-1.40983	0.160366
cg21796547	-0.141119	0.0432886	-3.25997	0.00129807	14	73705457	PAPLN	-0.0107318	0.0364622	-0.294327	0.768857
cg00400532	-0.105413	0.032539	-3.2396	0.00138968	15	53093509	ONECUT1	0.0302024	0.0304779	0.990959	0.323074
cg01608635	-0.182878	0.0543016	-3.36782	0.000899727	15	89028369	MRPL46	0.0898715	0.0587328	1.53018	0.127779
cg04519327	0.231277	0.0688955	3.35693	0.000934049	15	41149780	SPINT1,SPINT1,SPINT1	-0.0790691	0.058544	-1.35059	0.17857
cg04661436	0.216929	0.0562926	3.85359	0.000154258	15	79169207	MORF4L1,MORF4L1	-0.0242394	0.0367406	-0.659743	0.510286
cg05244013	0.114279	0.0340637	3.35485	0.000940753	15	94346066	LINC01579	0.0279334	0.033609	0.831128	0.407034
cg07716222	-0.161368	0.0453786	-3.55604	0.000464303	15	25841831	ATP10A	0.0517224	0.0217259	2.38068	0.0183553
cg08638044	-0.175857	0.0486902	-3.61176	0.000379702	15	27819924	GABRG3	-0.0392024	0.0481442	-0.81427	0.416597
cg17137426	0.186554	0.0480188	3.88503	0.000136763	15	33080435	FMN1	-0.046947	0.034733	-1.35165	0.17823
cg18599955	-0.196707	0.0597623	-3.29148	0.00116734	15	42451299	VPS39	0.0702314	0.0428315	1.63971	0.102861
cg19708213	-0.20516	0.0507921	-4.03922	7.49686e-05	15	25492385	SNORD115-42,SNORD115-10	-0.00313451	0.0314752	-0.0995866	0.920787
cg21755367	0.135303	0.0399266	3.38879	0.000836969	15	76297890	NRG4	0.0847234	0.0493135	1.71806	0.0875548
cg24382063	-0.115687	0.0332148	-3.48299	0.00060221	15	90026333	RHCG	0.0245262	0.0343378	0.714262	0.476017
cg26222731	-0.214944	0.0529779	-4.05724	6.9799e-05	15	57695943	CGNL1	0.0456693	0.0424721	1.07528	0.283731
cg03698668	0.150215	0.0420059	3.57605	0.000432067	16	1370559	UBE2I,UBE2I,UBE2I,UBE2I	-0.00692214	0.0540776	-0.128004	0.898293
cg05055712	-0.298747	0.0843813	-3.54044	0.00049099	16	2880431	ZG16B	0.110797	0.086862	1.27555	0.203805
cg05787952	-0.121672	0.0358541	-3.39354	0.000823312	16	734667	JMJD8	0.00521479	0.0300928	0.17329	0.862624
cg07384961	-0.115363	0.0312456	-3.69213	0.000282872	16	3068128	CLDN6	-0.0127606	0.0292487	-0.436281	0.663171
cg07654864	0.198772	0.0541616	3.66998	0.000306933	16	19183628	SYT17	-0.0612094	0.0405432	-1.50973	0.132915
cg07705739	-0.155136	0.0461758	-3.35969	0.000925246	16	86463255	LINC00917	0.0215132	0.0330995	0.649957	0.516572
cg08498138	0.116438	0.034306	3.39411	0.000821692	16	14576651	PARN,PARN	-0.0343679	0.0392058	-0.876601	0.381905
cg08720519	0.145953	0.039189	3.72433	0.00025105	16	70558200	SF3B3,COG4	-0.0796074	0.0625866	-1.27196	0.205077
cg27127090	-0.18214	0.0510844	-3.56547	0.000448842	16	1131327	SSTR5	0.143688	0.0655068	2.19348	0.0295911
cg02217022	-0.198147	0.0546961	-3.6227	0.000364895	17	80833526	TBCD	0.0194103	0.0494391	0.39261	0.695085
cg02299328	-0.103571	0.030956	-3.34576	0.000970508	17	38346960	RAPGEFL1	0.00804837	0.0289578	0.277935	0.781391
cg03241571	-0.13327	0.0373121	-3.57176	0.000438796	17	34822470	ZNHIT3	-0.0071348	0.0372377	-0.191601	0.848277
cg10381036	0.102318	0.0298972	3.42233	0.000744982	17	6676441	XAF1,XAF1	-0.0749021	0.0335534	-2.23233	0.0268619
cg11236755	-0.112531	0.0344975	-3.26201	0.00128919	17	79108051	AATK,MIR1250	0.0173122	0.0286248	0.604796	0.546098
cg12682573	-0.155661	0.0421296	-3.69481	0.000280085	17	27188876	MIR451,MIR144	0.00935047	0.0369475	0.253075	0.800508
cg13832201	-0.228552	0.0612342	-3.73243	0.000243597	17	19282521	MAPK7,MAPK7,MAPK7,MAPK7	0.0779826	0.0663258	1.17575	0.241292
cg16124601	0.119585	0.0365057	3.27579	0.00123082	17	80096774	CCDC57	0.0154059	0.0307793	0.500526	0.617334
cg21509889	-0.156268	0.0450152	-3.47146	0.000627204	17	6683446	FBXO39	0.0389501	0.0400542	0.972435	0.332177
cg23696864	-0.189926	0.056307	-3.37304	0.000883717	17	67449345	MAP2K6	0.0175145	0.0431061	0.406312	0.68501
cg24154465	-0.143234	0.0438015	-3.27008	0.00125469	17	45180460	CDC27	-0.0131254	0.0515283	-0.254723	0.799236
cg06722216	0.115325	0.0332728	3.46604	0.000639272	18	31803067	NOL4	-0.0145811	0.0401083	-0.363543	0.716638
cg14908653	-0.169753	0.0396293	-4.28352	2.78911e-05	18	911900	ADCYAP1,ADCYAP1	-0.0899491	0.0535636	-1.67929	0.0948791
cg18841634	-0.135313	0.0415434	-3.25714	0.00131045	18	49868236	DCC	6.65194e-05	0.027416	0.0024263	0.998067
cg19244662	-0.229608	0.0565809	-4.05804	6.95782e-05	18	43320153	SLC14A1,SLC14A1,SLC14A1,SLC14A1	0.000217568	0.0323985	0.00671538	0.99465
cg01013317	0.131377	0.0392044	3.35109	0.000952963	19	2817363	THOP1	-0.0318806	0.0330992	-0.963183	0.336785
cg03882382	-0.12374	0.0398718	-3.10345	0.00217349	19	4540065	LRG1	-0.0162557	0.0248021	-0.655414	0.513062
cg04178523	-0.162502	0.0437899	-3.71094	0.000263851	19	12167295	ZNF878	0.0149971	0.0344595	0.435211	0.663946
cg06463727	-0.132603	0.0427882	-3.09906	0.00220455	19	48202596	GLTSCR1	0.037551	0.0304658	1.23256	0.219392
cg07757083	-0.128116	0.0380798	-3.36441	0.000910369	19	12251560	ZNF20	-0.0476522	0.0523051	-0.911044	0.363526
cg12768605	0.135239	0.0377343	3.58399	0.000419859	19	44324951	LYPD5	-0.0122873	0.0223663	-0.549366	0.583455
cg25416372	-0.113311	0.0307295	-3.68736	0.0002879	19	10628014	S1PR5,S1PR5	-0.0348243	0.0349443	-0.996567	0.320351
cg25723866	0.221807	0.0653309	3.39514	0.000818783	19	41099080	LTBP4	-0.0231709	0.0372454	-0.622116	0.534676
cg27291304	-0.123002	0.0330174	-3.72538	0.000250076	19	22193479	ZNF208	0.0296887	0.0275994	1.0757	0.283542
cg16294620	-0.154769	0.0462324	-3.34764	0.000964282	20	13280181	ISM1	-0.0200245	0.0278095	-0.720059	0.472449
cg01341487	-0.193973	0.0574236	-3.37793	0.000868946	22	43505954	BIK	0.0816518	0.053606	1.52318	0.129518
cg01794929	-0.173181	0.0480311	-3.60561	0.000388263	22	31500940	SELM	-0.023714	0.0467638	-0.507102	0.612721
cg09247506	0.0878848	0.0249104	3.52803	0.000513237	22	24820655	ADORA2A	-0.0267487	0.0241408	-1.10803	0.269369
cg12262698	-0.157395	0.0372387	-4.22665	3.52482e-05	22	45704988	FAM118A,FAM118A	0.0844963	0.0404774	2.08749	0.0382922
cg16561487	0.18048	0.050069	3.60463	0.000389655	22	19720963	SEPT5-GP1BB	0.00517532	0.030959	0.167166	0.867432
cg26453588	-0.18109	0.0498351	-3.63379	0.00035044	22	43506021	BIK	0.0286734	0.0408683	0.701605	0.483857

## Sheet: FVC
CpG	Regression.Coefficient	Std..Error	t.value	raw.Pvalue	chromosome	mapinfo	Gene_name	ALSPAC_Estimate	ALSPAC_Std. Error	ALSPAC_t value	ALSPAC_Pvalue
cg00060374	-0.147909	0.040441	-3.6574	0.00032144	1	1355235	LOC441869,LOC441869	-0.000424641	0.0489056	-0.00868288	0.993082
cg00769810	-0.15976	0.0461438	-3.46222	0.000647924	1	147718820	NBPF24	0.00949217	0.0346824	0.273689	0.784639
cg12650985	0.110737	0.0338043	3.27582	0.0012307	1	223289931	TLR5	-0.0498834	0.0369143	-1.35133	0.178296
cg12678006	0.100518	0.0303958	3.30699	0.00110763	1	155164622	MIR92B	0.171051	0.0795581	2.15001	0.0328961
cg20462449	0.161286	0.0468811	3.44031	0.00069966	1	1613704	CDK11B,CDK11B,CDK11B,CDK11B,CDK11B,LOC728661,CDK11B	-0.0336684	0.0385736	-0.872836	0.383922
cg08209336	-0.0857615	0.0240027	-3.573	0.000436837	2	128409268	GPR17,GPR17,LIMS2,GPR17,GPR17,LIMS2,LIMS2,LIMS2	-0.105615	0.0342187	-3.08645	0.00234779
cg19282928	0.13175	0.033214	3.96671	9.96845e-05	2	241570341	GPR35,GPR35	0.0886146	0.056591	1.56588	0.119143
cg20053381	-0.185302	0.0457258	-4.05245	7.11388e-05	2	220363572	GMPPA,GMPPA	0.0616519	0.0848966	0.7262	0.468665
cg07091593	-0.180728	0.0500814	-3.60868	0.000383965	3	187455718	BCL6,BCL6	0.0468072	0.081462	0.574589	0.566291
cg11381843	-0.184217	0.0371064	-4.96456	1.41369e-06	3	142681401	PAQR9	0.013771	0.0242241	0.568484	0.570419
cg21136104	-0.0858817	0.0232061	-3.70083	0.000273918	3	142666320	PAQR9	-0.0233566	0.0202055	-1.15595	0.249241
cg21395198	0.200087	0.0603051	3.31792	0.00106724	3	179399114	USP13	0.068557	0.0662869	1.03425	0.302417
cg22993195	-0.107564	0.0235597	-4.5656	8.43775e-06	3	49756301	AMIGO3,RNF123	0.00674014	0.0257649	0.261602	0.793929
cg23336797	0.100714	0.0307009	3.2805	0.00121143	3	13114570	IQSEC1,IQSEC1	-0.0241125	0.0337584	-0.714269	0.475992
cg14529598	0.119879	0.0324913	3.68958	0.000285554	4	8098851	ABLIM2,ABLIM2,ABLIM2,ABLIM2,ABLIM2,ABLIM2,ABLIM2	-0.0569846	0.0279226	-2.04081	0.0427386
cg06599677	0.100289	0.0255449	3.92599	0.000116779	5	178322856	ZFP2	0.00519768	0.0856973	0.0606516	0.951704
cg12405087	-0.11358	0.027066	-4.19642	3.98795e-05	5	154070144	LARP1	-0.0211032	0.0489011	-0.431549	0.666588
cg19504032	-0.144215	0.0433675	-3.32542	0.00104034	6	94129412	EPHA7	-0.0732986	0.079168	-0.925861	0.355765
cg20630683	-0.241084	0.0638322	-3.77684	0.000206304	6	32812637	PSMB8,PSMB8,PSMB8	0.119651	0.0401596	2.97938	0.00328944
cg04350571	0.135783	0.0420199	3.2314	0.00142822	8	143856122	LYNX1,LYNX1,LYNX1,LYNX1	0.0352664	0.039366	0.895859	0.371531
cg12247164	0.132437	0.0380204	3.48333	0.000601483	8	10005590	MSRA,MSRA,MSRA	-0.0278695	0.0554463	-0.50264	0.615835
cg14301000	-0.0766151	0.020391	-3.7573	0.000221997	9	136501772	DBH	-0.0684047	0.0274907	-2.48828	0.0137501
cg21181453	-0.0636386	0.0197802	-3.21728	0.00149688	9	130700954	DPM2	-0.0144864	0.0185396	-0.781377	0.435613
cg02522760	-0.0740306	0.0173752	-4.26069	3.06476e-05	10	103530178	FGF8,FGF8,FGF8,FGF8	0.00351576	0.0210013	0.167407	0.867239
cg06726860	-0.062172	0.0153462	-4.05129	7.14677e-05	10	103530255	FGF8,FGF8,FGF8,FGF8	0.0124617	0.0187558	0.66442	0.507277
cg16903885	-0.152048	0.0452182	-3.36255	0.000916201	10	134795548	LINC01168	0.0640502	0.0414526	1.54514	0.124078
cg03581194	0.162119	0.046415	3.49281	0.00058165	13	113654235	MCF2L,MCF2L	0.0631178	0.052124	1.21092	0.227524
cg07737175	0.147267	0.0436344	3.37501	0.000877735	13	112770897	SOX1	-0.0393606	0.0490054	-0.80319	0.42293
cg13818243	0.117412	0.0340446	3.44879	0.000679203	13	114789734	RASA3	-0.0355192	0.0262912	-1.35099	0.178403
cg13639602	-0.157775	0.0436691	-3.61297	0.00037803	14	103604803	TNFAIP2	-0.000387155	0.0587395	-0.00659105	0.994748
cg03312289	-0.0883826	0.0226539	-3.90143	0.000128401	15	42868114	STARD9	0.0897992	0.094892	0.94633	0.345256
cg15276331	0.203578	0.0584492	3.48299	0.000602195	15	85799857	GOLGA6L4	0.091132	0.0579959	1.57135	0.117867
cg27177196	0.179151	0.0495339	3.61673	0.000372898	15	62654592	DQ585294	0.0752787	0.0457083	1.64694	0.101326
cg10426084	-0.10266	0.0297072	-3.45573	0.000662859	17	1640472	WDR81,WDR81,WDR81,WDR81	-0.00121105	0.0259291	-0.0467062	0.962799
cg22660933	0.0718845	0.0229675	3.12984	0.00199531	17	46608355	HOXB1	0.130418	0.0725518	1.79758	0.0739295
cg25416149	0.135765	0.0412751	3.28927	0.00117609	17	149488	RPH3AL	0.00121813	0.0324556	0.0375323	0.970102
cg18111443	0.0743351	0.0205311	3.62061	0.000367676	19	20349275	ZNF486	-0.0495662	0.0698782	-0.709323	0.479047
cg22140615	-0.145049	0.0405568	-3.57645	0.000431442	19	1726194	ONECUT3	0.0751118	0.0369348	2.03363	0.0434649
cg27144788	-0.160855	0.0457022	-3.51963	0.000528835	21	40752755	WRB	0.198706	0.0916723	2.16757	0.0315123
cg19260144	0.110764	0.0344085	3.21908	0.00148796	22	49763965	C22orf34	-0.0456955	0.0323612	-1.41204	0.159673
cg08133631	-0.0443323	0.0137335	-3.22805	0.00144423	1	26527909	CATSPER4	0.017098	0.0164424	1.03987	0.299802
cg26655295	-0.0935964	0.0262564	-3.56471	0.000450065	2	677162	TMEM18	-0.0858763	0.102256	-0.839816	0.402132
cg06491573	-0.0465371	0.0144892	-3.21185	0.00152411	3	126062601	KLF15	0.00126562	0.0153852	0.0822626	0.93453
cg08154107	-0.116612	0.0269025	-4.3346	2.25568e-05	3	183994073	ECE2,ECE2,ECE2,ECE2	0.0565194	0.050051	1.12924	0.260309
cg02464357	-0.118152	0.0356775	-3.31166	0.00109018	4	89444989	PIGY,PIGY	0.0603269	0.0654752	0.921371	0.358097
cg05801627	-0.14364	0.0349309	-4.11211	5.60726e-05	7	4839025	RADIL	0.0886418	0.0496741	1.78447	0.0760415
cg13281814	0.0718508	0.0204859	3.50733	0.000552466	8	75262582	GDAP1,GDAP1	-0.00235383	0.117892	-0.0199659	0.984093
cg16321109	0.128743	0.0411291	3.13022	0.00199286	8	1732011	CLN8	-0.062055	0.0409488	-1.51543	0.131428
cg09762242	-0.120451	0.0372927	-3.22989	0.00143539	11	65408429	SIPA1,SIPA1	0.0182107	0.0331057	0.550075	0.582953
cg15269503	0.0971824	0.0284752	3.41288	0.000769903	11	69924390	ANO1	-0.213345	0.0983338	-2.1696	0.0313553
cg16105461	-0.120861	0.0362047	-3.33827	0.000995689	11	61485853	DAGLA	0.0825777	0.0356905	2.31372	0.0218195
cg16844403	0.0722476	0.0236888	3.04987	0.00258133	12	49372180	WNT1	-0.232887	0.097483	-2.389	0.0179339
cg00025981	-0.115114	0.0298039	-3.86238	0.000149166	13	42031281	C13orf15	0.0625151	0.0959472	0.651558	0.515522
cg22528556	0.166175	0.0395614	4.20043	3.92332e-05	13	112856721	LINC01070	0.0250922	0.0261257	0.960443	0.338128
cg04874795	-0.0747153	0.0226286	-3.30181	0.00112725	16	86477638	FENDRR	0.0208583	0.0314475	0.663274	0.508008
cg20046964	0.0861431	0.026454	3.25634	0.00131396	17	45401156	C17orf57	0.0479092	0.0583906	0.820494	0.413026
cg01599094	0.108666	0.0314448	3.45576	0.000662786	19	45867461	ERCC2,ERCC2	0.0123611	0.0287134	0.430499	0.66735
cg04263118	-0.0987953	0.0318327	-3.10357	0.00217263	20	17512177	BFSP1,BFSP1	0.00526571	0.0494607	0.106463	0.915335
cg20049415	0.0968365	0.0265729	3.64418	0.000337388	20	21377671	NKX2-4	0.121255	0.0542969	2.23318	0.026776
cg25609284	0.109898	0.0305605	3.59606	0.000401932	20	36156393	BLCAP,BLCAP,BLCAP,BLCAP	0.0752634	0.0887562	0.847979	0.397582
cg03423916	-0.107032	0.0324309	-3.30031	0.00113299	1	153670787	NPR1	-0.0221577	0.0363061	-0.610303	0.542435
cg03605773	-0.15041	0.0398982	-3.76985	0.000211796	1	9488706	SPSB1	-0.0474148	0.0336423	-1.40938	0.160458
cg03712798	0.235357	0.0615563	3.82345	0.000173007	1	156548584	TTC24	0.0142958	0.066468	0.215078	0.829952
cg04857472	0.224719	0.046592	4.82313	2.69674e-06	1	199995777	NR5A2,NR5A2	-0.0979297	0.0547399	-1.789	0.0753056
cg04982834	-0.182532	0.0487702	-3.74271	0.000234442	1	93258288	EVI5	-0.101572	0.06023	-1.6864	0.0934617
cg05036103	-0.184406	0.0544995	-3.38362	0.000852032	1	93415910	FAM69A	0.0310809	0.0389044	0.798906	0.425404
cg06632762	-0.120427	0.0342628	-3.5148	0.000537994	1	110230545	GSTM1,GSTM1	0.0729581	0.0663477	1.09963	0.272969
cg09359106	-0.116981	0.0355941	-3.28652	0.00118708	1	204043642	SOX13	0.0162581	0.0440425	0.369146	0.712455
cg09860921	0.295826	0.0726831	4.07008	6.63272e-05	1	45116241	RNF220	-0.000646595	0.0383861	-0.0168445	0.986579
cg13321105	-0.107437	0.0325208	-3.30363	0.00112031	1	217313824	ESRRG	-0.0458998	0.0398354	-1.15224	0.25076
cg13388692	-0.12663	0.0317483	-3.98856	9.15208e-05	1	86081680	DDAH1	-0.0280168	0.0306103	-0.915274	0.361279
cg14179581	-0.141438	0.0388067	-3.64469	0.000336756	1	50881502	DMRTA2	-0.0506888	0.0435067	-1.16508	0.245537
cg15654025	-0.124479	0.0377382	-3.29848	0.00114004	1	165327005		-0.0140269	0.0322893	-0.434414	0.664511
cg15720156	0.112655	0.0337173	3.34118	0.000985847	1	233430398	PCNXL2	0.0104399	0.0338671	0.308261	0.758242
cg16030011	0.114237	0.0367625	3.10744	0.00214568	1	92075595	CDC7	0.0947279	0.0571979	1.65614	0.0994448
cg17754168	0.153034	0.0461187	3.31827	0.00106598	1	242142475	MAP1LC3C	0.0752779	0.0386079	1.9498	0.0527619
cg18261877	0.192699	0.0497557	3.8729	0.000143276	1	228468281	OBSCN,OBSCN	0.0103891	0.0280762	0.370031	0.711797
cg22931642	0.256418	0.0720798	3.55742	0.000462004	1	23135043	EPHB2,EPHB2	0.046773	0.0557374	0.839167	0.402495
cg24519413	-0.128	0.0344089	-3.71997	0.000255153	1	26490540	FAM110D	-0.0475396	0.0332058	-1.43167	0.153983
cg24722348	-0.140401	0.0383362	-3.66237	0.000315633	1	21900987	ALPL,ALPL	0.0133093	0.0417842	0.318526	0.750457
cg26433593	0.186247	0.0481294	3.86972	0.000145031	1	22188531	HSPG2	-0.0165799	0.0411339	-0.403072	0.687376
cg27519958	-0.0880871	0.025214	-3.49359	0.000580059	1	161735129	ATF6	-0.0313206	0.0438364	-0.714488	0.475856
cg00143376	-0.197894	0.0610156	-3.24333	0.00137244	2	232394702	NMUR1	0.048135	0.0807182	0.596335	0.551705
cg01616745	-0.156978	0.0464956	-3.37618	0.000874199	2	179149605	OSBPL6	-0.190097	0.070542	-2.69481	0.00771375
cg02817514	-0.209424	0.0588584	-3.5581	0.000460887	2	237122857	ASB18	-0.00923736	0.0491285	-0.188025	0.85107
cg04682850	0.154792	0.0422053	3.66759	0.000309636	2	189155606	GULP1	0.0149858	0.0565237	0.265124	0.791219
cg04986236	0.203282	0.052613	3.86373	0.000148395	2	241825847	C2orf54,C2orf54	-0.0101282	0.0562424	-0.180081	0.857292
cg06381933	0.138256	0.0350761	3.94159	0.000109924	2	240288826	HDAC4	0.0149762	0.0410858	0.36451	0.715908
cg08122831	-0.106382	0.0324201	-3.28136	0.00120794	2	213697579	IKZF2	0.0104676	0.0294243	0.355747	0.722449
cg09579209	0.173045	0.0523432	3.30597	0.00111146	2	187556710	ITGAV	0.0469659	0.0579061	0.811071	0.418402
cg10588340	0.115517	0.0340415	3.39341	0.000823688	2	73216028	SFXN5	-0.0245725	0.0590815	-0.415908	0.677976
cg14559259	0.12369	0.0348144	3.55284	0.000469664	2	223168575	CCDC140	-0.0847439	0.0642892	-1.31817	0.189132
cg17818731	-0.174992	0.0469839	-3.72452	0.00025088	2	43295753	ZFP36L2	-0.00354582	0.0334368	-0.106045	0.915665
cg18585789	0.134332	0.0343562	3.90998	0.000124238	2	179629357	TTN,TTN,TTN,TTN,TTN	0.0327054	0.0650423	0.502832	0.6157
cg01036849	0.163209	0.042766	3.81633	0.000177744	3	196297987	FBXO45	-0.0615131	0.059608	-1.03196	0.303483
cg04582136	-0.175365	0.0489742	-3.58077	0.000424765	3	42233192	TRAK1,TRAK1	0.0854902	0.0517322	1.65255	0.100175
cg06018699	0.180943	0.0495191	3.65399	0.000325481	3	133648441	C3orf36,C3orf36	0.0592517	0.0608309	0.97404	0.331351
cg06023994	-0.18999	0.056332	-3.37269	0.000884795	3	170137871	CLDN11	0.0241897	0.0501489	0.482358	0.630141
cg07264726	-0.157022	0.0452073	-3.47337	0.000622979	3	142666293	PAQR9	-0.00722757	0.0408405	-0.176971	0.859731
cg08849542	0.201097	0.060257	3.33733	0.000998914	3	40175572	MYRIP	0.0259159	0.0627623	0.412922	0.680158
cg14847818	0.135352	0.0396123	3.41691	0.00075917	3	114328840	ZBTB20,ZBTB20,ZBTB20,ZBTB20,ZBTB20,ZBTB20	0.189585	0.0856673	2.21304	0.0281593
cg16188589	-0.104327	0.0311515	-3.34901	0.000959756	3	10206396	IRAK2	0.0149589	0.0455601	0.328334	0.743043
cg17783135	-0.136291	0.0407495	-3.3446	0.000974371	3	194876491	C3orf21	0.0173017	0.0274534	0.63022	0.529354
cg18504511	-0.126882	0.0384556	-3.29945	0.00113631	3	75414693	FAM86DP	-0.0672829	0.0377556	-1.78206	0.0764341
cg25859972	-0.165961	0.04081	-4.06667	6.7233e-05	3	64670515	ADAMTS9	-0.0671266	0.0353295	-1.90002	0.0590386
cg00796302	0.165312	0.0500726	3.30144	0.00112867	4	106477599	FLJ20184	-0.0893547	0.0572559	-1.56062	0.120379
cg10855342	0.213027	0.0637008	3.34418	0.000975772	4	113276902	ALPK1,ALPK1	0.0163059	0.0518245	0.314638	0.753403
cg13050357	0.263103	0.0771516	3.41021	0.000777071	4	1332618	MAEA,MAEA	-0.117893	0.0487866	-2.4165	0.0166751
cg21813369	-0.146206	0.044538	-3.28272	0.00120242	4	70999362	CSN1S2B	0.00333785	0.0304126	0.109752	0.912729
cg00610844	-0.168054	0.0506919	-3.31521	0.00107711	5	6583797	LOC255167,LOC255167	-0.0375576	0.0506789	-0.741091	0.45961
cg01232668	0.213091	0.0621248	3.43005	0.000725205	5	179030634	RUFY1,RUFY1,RUFY1	-0.0271545	0.0358092	-0.758311	0.449262
cg02487987	-0.1452	0.0424479	-3.42066	0.000749326	5	52153575	ITGA1	0.0108132	0.0760701	0.142148	0.887123
cg15004787	0.181034	0.0549166	3.29653	0.00114756	5	72802430	BTF3	0.0232796	0.0376719	0.617958	0.537388
cg18689486	-0.100878	0.0277746	-3.63204	0.000352683	5	118603804	TNFAIP8	-0.0433983	0.0363459	-1.19404	0.234043
cg21806985	-0.125796	0.0339206	-3.70855	0.0002662	5	112824646	MCC	-0.0406329	0.0272323	-1.49208	0.137437
cg24107619	-0.158895	0.0464597	-3.42006	0.000750913	5	116274667	SEMA6A	0.0281118	0.050961	0.551633	0.581888
cg24177393	-0.157414	0.0454835	-3.46091	0.000650911	5	43037517	ANXA2R	0.014117	0.0256599	0.550159	0.582896
cg25347127	0.246963	0.0629472	3.92333	0.000117986	5	81654031	ATP6AP1L	-0.0400302	0.0520534	-0.769022	0.442894
cg04910970	-0.190672	0.0466276	-4.08925	6.14451e-05	6	100053930	PRDM13	-0.0645154	0.0446907	-1.4436	0.1506
cg05651862	0.105	0.0345139	3.04225	0.00264469	6	168920237	SMOC2,SMOC2	0.00674613	0.0502495	0.134252	0.893354
cg07859951	-0.20416	0.0473797	-4.30903	2.50925e-05	6	110871748	SLC22A16	0.00587906	0.0280763	0.209396	0.834377
cg08943714	0.099725	0.0314382	3.1721	0.00173789	6	139470282	HECA	0.0151965	0.0494361	0.307396	0.758899
cg12484266	-0.1596	0.0451271	-3.53668	0.000497639	6	31904579	C2,C2	-0.000296065	0.0558156	-0.00530434	0.995774
cg12899649	-0.124409	0.0357007	-3.48478	0.000598409	6	33043762	HLA-DPB1,HLA-DPB1	-0.0548909	0.0437847	-1.25366	0.211602
cg13289431	-0.0938638	0.0292264	-3.21161	0.00152533	6	142472456	VTA1	0.00891441	0.0399333	0.223233	0.823609
cg13371951	0.0689125	0.0215111	3.20358	0.00156647	6	146350041	GRM1,GRM1	-0.0165959	0.0394802	-0.42036	0.674727
cg15781819	0.139737	0.0440834	3.16984	0.00175084	6	41204958	TREML4	-0.0654386	0.0638203	-1.02536	0.306578
cg16936944	-0.176823	0.0489111	-3.61519	0.000374993	6	31695970	DDAH2	0.0774006	0.040478	1.91216	0.0574522
cg17992034	-0.135755	0.039283	-3.45581	0.000662665	6	144711370	UTRN	-0.0272814	0.0396608	-0.687868	0.492426
cg20648899	0.147502	0.0379325	3.88854	0.000134928	6	94126141	EPHA7	-0.000227322	0.0280875	-0.00809333	0.993552
cg25107791	0.210655	0.0620142	3.39689	0.000813838	6	35764958	CLPS	0.0924099	0.0548974	1.68332	0.0940562
cg25630384	0.0947855	0.0290597	3.26175	0.00129033	6	119630581	MAN1A1	0.0302228	0.0406141	0.744144	0.457765
cg00548268	-0.164594	0.0477658	-3.44585	0.000686237	7	98245830	NPTX2	-0.0354449	0.043329	-0.818041	0.414421
cg00682002	-0.146073	0.0369859	-3.94944	0.000106621	7	128531479	KCP,KCP	-0.0786347	0.038496	-2.04267	0.0425512
cg02207130	0.112098	0.0335162	3.34459	0.000974391	7	2017351	MAD1L1,MAD1L1,MAD1L1	-0.0620518	0.0389538	-1.59296	0.112933
cg02882968	0.163097	0.0480517	3.3942	0.000821436	7	57247619	LOC642006	0.0617641	0.0331114	1.86534	0.0637698
cg10619644	0.103182	0.0300955	3.42848	0.000729172	7	69149951	AUTS2,AUTS2,AUTS2	0.0169255	0.0342617	0.494007	0.621907
cg13526032	-0.111193	0.0268439	-4.14221	4.96807e-05	7	43622300	STK17A	0.00530404	0.0532456	0.0996146	0.920762
cg17067116	-0.121432	0.0295263	-4.11267	5.59466e-05	7	28451011	CREB5,CREB5	-0.0158636	0.0432741	-0.366585	0.714362
cg20995450	-0.120053	0.0343388	-3.49614	0.000574837	7	100292329	GIGYF1	0.0304583	0.0367013	0.829897	0.407702
cg22959894	-0.248797	0.0660373	-3.76752	0.000213653	7	157395449	PTPRN2,PTPRN2,PTPRN2	-0.103349	0.0698435	-1.47972	0.140706
cg23064516	0.246594	0.0757719	3.25443	0.00132242	7	98555144	TRRAP	-0.0204579	0.054992	-0.372016	0.710321
cg00887902	-0.204478	0.0589804	-3.46688	0.000637389	8	56436393	XKR4	-0.0750606	0.0372676	-2.0141	0.0454963
cg01651710	-0.148012	0.0375728	-3.93935	0.000110883	8	145577079	C8ORFK29	0.0295971	0.0352273	0.840175	0.401931
cg05813328	0.345117	0.0813017	4.2449	3.27058e-05	8	143755458	PSCA	0.00351876	0.065949	0.0533558	0.957508
cg07588401	-0.206387	0.0475588	-4.33962	2.20893e-05	8	125951124	LINC00964	-0.0956942	0.0647462	-1.47799	0.141168
cg08701686	0.140207	0.0404047	3.47007	0.000630275	8	35095362	UNC5D	-0.068845	0.0409459	-1.68136	0.0944362
cg15268740	-0.131609	0.0394169	-3.33889	0.000993587	8	25906154	PPP2R2A	0.0132616	0.0401575	0.330239	0.741606
cg18512336	-0.170374	0.0428402	-3.97698	9.57647e-05	8	70981068	PRDM14	0.0203183	0.0570866	0.355921	0.722319
cg21186900	-0.134704	0.0338216	-3.98276	9.36207e-05	8	24859537	NEFM	-0.0557495	0.0325122	-1.71472	0.0881267
cg21511203	0.138585	0.0415096	3.33862	0.000994512	8	145015037	PLEC1,PLEC1,PLEC1,PLEC1,PLEC1,PLEC1,PLEC1,PLEC1	-0.022653	0.0552701	-0.409859	0.6824
cg23202949	-0.198329	0.0569783	-3.48078	0.000606911	8	124519807	FBXO32,FBXO32	0.0422668	0.0453564	0.931883	0.352652
cg24811740	0.264073	0.0689162	3.8318	0.000167607	8	145729537	GPT,GPT	-0.0318563	0.0478607	-0.665604	0.506521
cg13660679	-0.143558	0.0417691	-3.43695	0.000707926	9	133570890	EXOSC2	-0.0484862	0.0426739	-1.1362	0.257391
cg13761284	0.176648	0.0507959	3.4776	0.000613758	9	130708393	FAM102A,FAM102A	-0.075782	0.0405487	-1.86891	0.0632685
cg14167748	-0.0999891	0.0253315	-3.94722	0.000107546	9	103224218	MSANTD3-TMEF1	-0.00613116	0.0400573	-0.15306	0.878524
cg17198051	-0.170518	0.0472937	-3.60552	0.000388402	10	130279674	LINC01163	-0.0835915	0.0455124	-1.83667	0.0679167
cg17352462	0.173808	0.0502196	3.46097	0.000650776	10	134364082	INPP5A	0.0186559	0.0375712	0.496548	0.620117
cg22924545	0.116915	0.0359464	3.25249	0.00133101	10	12866512	CAMK1D,CAMK1D	0.104897	0.0485975	2.15849	0.0322212
cg25261328	-0.0980186	0.0281635	-3.48034	0.000607868	10	22633916	SPAG6,SPAG6	-0.0308697	0.0388796	-0.793982	0.428257
cg00234998	-0.155763	0.0350764	-4.44068	1.4429e-05	11	3254324	MRGPRE	0.0333151	0.0249989	1.33266	0.184337
cg00976509	-0.104317	0.0306191	-3.40694	0.000785953	11	130184046	ZBTB44	-0.0958805	0.0713604	-1.34361	0.180775
cg03045231	0.167828	0.0469153	3.57725	0.000430197	11	5811184	OR52N1	0.0206181	0.0507024	0.406649	0.684751
cg03180486	-0.233285	0.066165	-3.5258	0.000517336	11	2207455	TH	-0.0493489	0.0662905	-0.744433	0.457591
cg04338871	-0.148589	0.0442199	-3.36024	0.000923513	11	70002333	ANO1,ANO1	0.0675923	0.0407239	1.65977	0.0987118
cg05061471	-0.169868	0.0501202	-3.38922	0.000835712	11	14994561	CALCA,CALCA,CALCA	-0.00536961	0.049972	-0.107452	0.914551
cg14432744	0.200384	0.0521856	3.83984	0.00016256	11	2172043	INS-IGF2,IGF2,INS-IGF2	-0.0037912	0.0786401	-0.0482095	0.961603
cg21019174	0.115025	0.0324564	3.54399	0.000484786	11	1327450	TOLLIP	-0.0751386	0.0342993	-2.19067	0.0297675
cg21100690	-0.142555	0.0442916	-3.21856	0.00149057	11	64703818	GPHA2	-0.140819	0.0613954	-2.29363	0.0229736
cg22861190	0.143565	0.0420861	3.41123	0.000774335	11	101588566	TRPC6	0.0671798	0.0444489	1.51139	0.132451
cg26561358	0.162039	0.0464316	3.48983	0.000587813	11	17555193	USH1C,USH1C	-0.0292761	0.0505155	-0.579547	0.562949
cg00266647	0.186685	0.055619	3.35651	0.000935412	12	976027	WNK1,HSN2	-0.0477374	0.0590219	-0.808809	0.419699
cg01031441	-0.12698	0.039481	-3.21623	0.00150211	12	64784663	C12orf56,C12orf56	0.0154309	0.0377013	0.409294	0.682813
cg02860602	-0.132631	0.0422176	-3.14161	0.00192028	12	103356060	ASCL1	0.073081	0.0399824	1.82783	0.0692398
cg03157182	0.116063	0.0312638	3.71237	0.000262452	12	132655797	EP400NL	0.0451023	0.0323542	1.39402	0.16504
cg12501004	0.111194	0.0321778	3.45562	0.000663111	12	117287232	RNFT2,RNFT2	0.0383314	0.0230837	1.66054	0.0985559
cg14431577	-0.137984	0.0416854	-3.31013	0.00109586	12	70002985	LRRC10,LRRC10	0.0583693	0.0455884	1.28036	0.202077
cg16332300	-0.196986	0.0571183	-3.44873	0.000679343	12	130392241	TMEM132D	-0.0155248	0.0476802	-0.325603	0.745105
cg19717508	-0.157833	0.0462982	-3.40905	0.000780206	12	80884329	PTPRQ	-0.0247779	0.0392117	-0.6319	0.528259
cg05965387	-0.151244	0.0471812	-3.2056	0.00155604	13	51418053	DLEU7	0.0445024	0.0358111	1.2427	0.215604
cg10514207	-0.132739	0.0362525	-3.6615	0.000316643	13	49384181	CYSLTR2	-0.0607679	0.0424763	-1.43063	0.15428
cg10935723	-0.162255	0.0460922	-3.52022	0.000527714	14	88793634	KCNK10	-0.0815893	0.0498318	-1.63729	0.103326
cg13213799	-0.121573	0.0360729	-3.3702	0.000892394	14	104834222	KIF26A	0.0467474	0.0236828	1.9739	0.0499323
cg16462006	-0.0929802	0.0280659	-3.31293	0.00108551	14	95155784	SERPINA13P	-0.076383	0.0331376	-2.30502	0.0223128
cg23656050	0.313664	0.0765572	4.09712	5.95433e-05	14	105616988	JAG2,JAG2	-0.0267558	0.0563401	-0.474898	0.635438
cg24947073	0.114854	0.0333993	3.43881	0.00070334	14	101450066	SNORD114-23,SNORD114-24	0.0531173	0.032911	1.61397	0.108296
cg04519327	0.247834	0.0735378	3.37015	0.000892555	15	41149780	SPINT1,SPINT1,SPINT1	-0.0598348	0.0690227	-0.866887	0.387165
cg18083415	0.184363	0.0547815	3.36542	0.000907204	15	99669970	SYNM,SYNM	0.0368266	0.0368626	0.999025	0.319131
cg21755367	0.143399	0.0426421	3.36286	0.000915231	15	76297890	NRG4	0.121666	0.0582889	2.0873	0.0382772
cg25452071	-0.148633	0.0442473	-3.35914	0.000926986	15	83776769	TM6SF1,TM6SF1	0.00277805	0.0373727	0.0743339	0.940828
cg26222731	-0.214418	0.0568369	-3.77251	0.000209692	15	57695943	CGNL1	0.0702356	0.0498946	1.40768	0.16096
cg00510320	-0.0770241	0.0233562	-3.2978	0.00114267	16	67686943	RLTPR	0.0521699	0.0287618	1.81386	0.0713743
cg01965047	-0.115177	0.0319509	-3.60481	0.000389399	16	2140870	PKD1,MIR1225,PKD1	0.0340026	0.0327633	1.03782	0.300752
cg02454636	0.093395	0.0278365	3.35512	0.000939858	16	87885301	SLC7A5	-0.059397	0.0406201	-1.46225	0.145425
cg05245533	-0.0956416	0.0282624	-3.38406	0.000850742	16	795877	CIAO3	-0.0240744	0.0311124	-0.77379	0.440076
cg07194830	0.144802	0.0453145	3.19548	0.00160901	16	46604297	ANKRD26P1	-0.138224	0.0567981	-2.43361	0.015932
cg07384961	-0.113284	0.0335223	-3.37937	0.000864648	16	3068128	CLDN6	-0.0264524	0.0338964	-0.780388	0.436193
cg08414528	0.14393	0.0456092	3.15573	0.00183374	16	8862362	ABAT,ABAT,ABAT	-0.037942	0.0380233	-0.997862	0.319694
cg26598348	0.148526	0.0435579	3.40985	0.000778043	16	875626	PRR25	-0.0147384	0.0358322	-0.411317	0.681332
cg27127090	-0.181417	0.054749	-3.31361	0.00108299	16	1131327	SSTR5	0.133972	0.0773327	1.73241	0.0849238
cg05337753	-0.170475	0.0488394	-3.49051	0.000586398	17	75373407	SEPTIN9,SEPTIN9,SEPTIN9,SEPTIN9,SEPTIN9	-0.0498662	0.042661	-1.1689	0.244
cg05533971	0.187216	0.048844	3.83293	0.000166888	17	79606645	TSPAN10	-0.125726	0.0482754	-2.60435	0.00997833
cg10387761	-0.138858	0.0372084	-3.7319	0.000244077	17	42856823	ADAM11	-0.00977919	0.0372854	-0.262279	0.793408
cg12850099	0.260752	0.0766741	3.40079	0.000802913	17	55186659	AKAP1	-0.0335728	0.0587765	-0.571194	0.568585
cg23696864	-0.21795	0.0598618	-3.64088	0.00034148	17	67449345	MAP2K6	-0.00940459	0.0512226	-0.183602	0.854533
cg14908653	-0.185567	0.0422192	-4.39533	1.74834e-05	18	911900	ADCYAP1,ADCYAP1	-0.0660539	0.0629958	-1.04854	0.295802
cg18841634	-0.148806	0.0442837	-3.3603	0.00092332	18	49868236	DCC	0.00987175	0.0323512	0.305143	0.760612
cg04178523	-0.160931	0.0469612	-3.42689	0.000733228	19	12167295	ZNF878	0.010254	0.040811	0.251255	0.801905
cg04632683	-0.0902766	0.0263118	-3.43103	0.000722721	19	54620122	PRPF31,TFPT	-0.0835585	0.0468515	-1.78348	0.0762033
cg14210454	0.163705	0.051497	3.17893	0.00169926	19	463460	ODF3L2	0.0508337	0.0493569	1.02992	0.304436
cg18376352	-0.187449	0.0566235	-3.31044	0.00109474	19	18706136	CRLF1	-0.0849135	0.050644	-1.67668	0.0953515
cg21643649	-0.217104	0.0617451	-3.51613	0.000535459	19	7688301	XAB2	0.0364995	0.0589628	0.619026	0.536686
cg27291304	-0.115371	0.0355114	-3.24883	0.00134742	19	22193479	ZNF208	0.013906	0.0324896	0.428012	0.669157
cg00043788	-0.134382	0.0391453	-3.4329	0.000718014	20	25062754	VSX1,VSX1,VSX1,VSX1	0.00783168	0.0314568	0.248966	0.803673
cg09775533	-0.0935193	0.027387	-3.41473	0.000764961	20	32857151	ASIP	0.0211814	0.0273212	0.775275	0.4392
cg12522898	-0.150194	0.0422005	-3.55907	0.000459284	20	33891700	UQCC,UQCC	-0.018099	0.035662	-0.507516	0.612417
cg17814028	-0.201802	0.0575447	-3.50687	0.00055338	20	60344300	CDH4	0.0986764	0.0525658	1.8772	0.0621181
cg26287101	0.151037	0.046907	3.21992	0.00148385	20	35281614	NDRG3,NDRG3	-0.00602185	0.0354215	-0.170006	0.865198
cg27123464	0.153818	0.0439972	3.4961	0.000574915	21	45809043	TRPM2	-0.00744855	0.0445554	-0.167175	0.867421
cg09247506	0.0876332	0.0266937	3.28292	0.00120161	22	24820655	ADORA2A	-0.0521133	0.0281411	-1.85186	0.0656934
cg23915792	-0.129111	0.0374322	-3.4492	0.000678221	22	41763255	TEF	0.0231238	0.0322575	0.71685	0.474401
cg26453588	-0.211084	0.0528845	-3.99141	9.05034e-05	22	43506021	BIK	0.0474404	0.0473932	1.001	0.31818

## Sheet: FEV1FVC
CpG	Regression.Coefficient	Std..Error	t.value	raw.Pvalue	chromosome	mapinfo	Gene_name	ALSPAC_Estimate	ALSPAC_Std. Error	ALSPAC_t value	ALSPAC_Pvalue
cg03518179	-0.0258364	0.00757196	-3.41212	0.000771929	1	156470915	MEF2D	-0.00575809	0.00739911	-0.778214	0.437494
cg22176566	-0.0105853	0.00357289	-2.96269	0.00339788	1	43424700	SLC2A1,SLC2A1	0.0260903	0.0222326	1.17352	0.242184
cg00137156	0.0241611	0.00713934	3.38422	0.000850283	2	7005942	CMPK2	0.0133519	0.0125997	1.0597	0.29074
cg07176264	-0.0138178	0.00392123	-3.52385	0.000520944	2	120281999	SCTR,SCTR	0.0162275	0.0114295	1.41979	0.157448
cg09114211	0.0233328	0.00643169	3.62778	0.000358198	2	97505708	ANKRD23	0.00861472	0.00587593	1.4661	0.144415
cg12886580	0.0371827	0.0107094	3.47197	0.000626067	2	27601456	ZNF513	0.00492145	0.00808448	0.608753	0.543477
cg16864139	-0.0316881	0.00815875	-3.88395	0.000137331	2	43864212	PLEKHH2	-0.00131684	0.00914139	-0.144053	0.885625
cg19753526	-0.0250454	0.0066251	-3.78038	0.000203575	2	106015546	FHL2,FHL2,FHL2,FHL2,FHL2,FHL2,FHL2	-0.00468182	0.0168231	-0.278297	0.781113
cg11318690	0.0554583	0.0150513	3.68463	0.000290819	3	166834184	ZBBX	-0.00341482	0.00623287	-0.547872	0.584478
cg18104012	-0.0288351	0.00766694	-3.76096	0.00021897	3	62358241	FEZF2	-0.00862122	0.00953214	-0.904437	0.367007
cg27099625	-0.014399	0.00357963	-4.02247	8.00947e-05	3	186524306	RFC4,RFC4,RFC4	0.00453169	0.0231826	0.195478	0.845245
cg21008928	0.0265615	0.00805888	3.29593	0.0011499	4	22780415	GBA3,GBA3	-0.000407336	0.0121024	-0.0336574	0.973189
cg18604568	-0.017066	0.00507601	-3.36209	0.000917631	5	146832356	DPYSL3	-0.00219705	0.0122133	-0.179891	0.857446
cg01739354	0.0276397	0.00823114	3.35795	0.000930797	6	170481630	DLL1	-0.00778224	0.00608334	-1.27927	0.202495
cg03446526	-0.0407735	0.0113152	-3.60342	0.00039136	6	30710615	FLOT1	0.057134	0.0241095	2.36977	0.0188881
cg22402850	0.0378043	0.0096721	3.90859	0.000124903	6	31091345	PSORS1C1	-0.00517005	0.00744239	-0.694675	0.48818
cg08608193	-0.0367918	0.00802204	-4.58634	7.71024e-06	7	37960902	EPDR1	0.0226209	0.0232074	0.974726	0.331042
cg15470736	0.0265023	0.0082276	3.22115	0.00147779	7	157056012	UBE3C	0.00760097	0.00583128	1.30348	0.194122
cg18209323	-0.0409461	0.0111974	-3.65676	0.000322193	7	92672878	SAMD9	0.00865406	0.00794011	1.08992	0.277248
cg19725553	-0.0235015	0.00660518	-3.55804	0.000460973	7	43797898	BLVRA	0.0058017	0.00670708	0.865011	0.388217
cg27119212	0.0314084	0.00846285	3.71133	0.000263475	7	2044678	MAD1L1,MAD1L1,MAD1L1	-0.00184504	0.00547042	-0.337276	0.736313
cg24337010	0.0297395	0.00900825	3.30136	0.00112895	8	27094082	STMN4	0.00460996	0.00649175	0.710125	0.478572
cg13464876	-0.0266688	0.00660304	-4.03887	7.50713e-05	9	111881992	C9orf5	-0.0161148	0.0194563	-0.828256	0.408654
cg06547490	0.015992	0.00504177	3.1719	0.00173901	10	134222053	PWWP2B,PWWP2B	-0.00753378	0.0035399	-2.12825	0.0347163
cg11803843	0.0269505	0.00711119	3.78988	0.000196427	10	134834817	LINC01168	0.00187533	0.0120407	0.15575	0.87641
cg17869472	0.0367545	0.0100285	3.66502	0.000312584	10	85940248	C10orf99	0.0117329	0.0147071	0.797771	0.426085
cg24429708	0.031124	0.00913783	3.40606	0.000788361	10	640061	DIP2C	0.000170459	0.0109172	0.0156137	0.98756
cg24636477	-0.0198281	0.0053158	-3.73002	0.00024579	10	48439229	GDF10	-0.0231915	0.0156743	-1.47959	0.140781
cg04940570	-0.0261388	0.00717568	-3.6427	0.000339222	11	12696758	TEAD1	0.0249525	0.0223083	1.11853	0.264873
cg24117723	0.0262345	0.00832533	3.15117	0.00186125	11	77185398	PAK1,PAK1	0.0269014	0.0222349	1.20988	0.227958
cg10635494	0.0311491	0.0092232	3.37726	0.000870956	12	69199037	MDM2	-0.000431831	0.00698654	-0.061809	0.950785
cg22813019	0.0319768	0.00847214	3.77435	0.000208244	12	124831272	NCOR2,NCOR2	-0.00730848	0.00525541	-1.39066	0.166095
cg00963378	0.00937696	0.00290464	3.22827	0.00144318	13	20716638	GJA3	0.00261528	0.00374376	0.698571	0.485748
cg20524972	0.038717	0.0109486	3.53624	0.000498406	13	107219895	ARGLU1	0.0127233	0.0178946	0.711011	0.478024
cg21845654	0.024011	0.00597329	4.01972	8.09682e-05	13	52585632	ALG11,ATP7B,ATP7B	0.018365	0.00979366	1.8752	0.0624312
cg12139329	-0.0229661	0.00690216	-3.32737	0.00103343	15	63481838	RAB8B	0.00994949	0.0186155	0.534474	0.593692
cg01046309	-0.0223498	0.00560431	-3.98797	9.17325e-05	16	18995391	TMC7,TMC7	0.00686716	0.0273888	0.250729	0.802318
cg02215815	0.0421479	0.0119885	3.51568	0.000536325	16	28962783	NFATC2IP	0.0149623	0.0121417	1.23231	0.219488
cg06441001	0.0478132	0.0110482	4.32771	2.32148e-05	16	89307764	ZNF778	-0.0208946	0.0129961	-1.60777	0.109689
cg09826306	-0.0218785	0.00673659	-3.24771	0.00135249	16	89990300	TUBB3	0.00104415	0.00515993	0.202356	0.839873
cg10333416	0.018799	0.00591677	3.17724	0.00170874	16	844474	CHTF18	-0.00684229	0.00716901	-0.954426	0.341185
cg16925697	-0.0345251	0.0101166	-3.41272	0.000770314	17	55055258	SCPEP1	0.010897	0.0162932	0.668809	0.504498
cg23402821	-0.0318623	0.00922298	-3.45466	0.000665347	17	35292159	LHX1-DT	0.0210383	0.017557	1.19829	0.232426
cg00878516	-0.0229398	0.00673492	-3.4061	0.000788245	19	35842853	FFAR1	-0.000541988	0.00426326	-0.12713	0.898984
cg07712243	0.0381409	0.0111341	3.42559	0.000736576	19	6279561	MLLT1	-0.0044514	0.0147783	-0.301212	0.763611
cg08243728	-0.0303175	0.00932532	-3.25109	0.00133728	19	45905890	PPP1R13L,PPP1R13L	-0.00494509	0.00807631	-0.612296	0.541137
cg13692001	-0.0196606	0.00594261	-3.3084	0.00110231	19	40023494	EID2B	-0.0239344	0.0221345	-1.08132	0.281044
cg13719843	-0.032382	0.00783333	-4.13387	5.13779e-05	19	58897798	RPS5	0.0047577	0.00876892	0.542564	0.58812
cg07246713	0.0198391	0.00557761	3.55691	0.000462846	20	62722933	OPRL1,OPRL1	0.000945286	0.0114122	0.0828314	0.93408
cg25986670	-0.0180032	0.00548366	-3.28307	0.00120099	20	2854063	PTPRA,PTPRA	-0.00641394	0.0167291	-0.383399	0.701889
cg06211579	0.0258332	0.00708855	3.64436	0.000337166	22	24200019	SLC2A11,SLC2A11,SLC2A11	0.00368473	0.0159165	0.231504	0.817194
cg08269389	0.0352422	0.00925765	3.80682	0.000184253	1	181074009	IER5	0.00221531	0.00678735	0.326388	0.744521
cg13931925	-0.0207808	0.00644218	-3.22574	0.00145536	1	179545216	NPHS2	0.0219899	0.0125522	1.75188	0.0815455
cg25841634	-0.0326628	0.00804894	-4.05803	6.95813e-05	1	220102043	SLC30A10	-0.0100798	0.0111785	-0.901714	0.368448
cg02063203	0.00817778	0.00209115	3.91067	0.000123905	2	220252733	DNPEP	-0.00439036	0.0118189	-0.371469	0.710738
cg10713073	0.0297722	0.00711328	4.18544	4.17027e-05	2	27070915	DPYSL5	0.00318214	0.0269807	0.117942	0.906249
cg15558762	-0.0331333	0.0099542	-3.32858	0.0010292	2	41260549		-0.0013775	0.00863472	-0.15953	0.873435
cg23237183	0.0105271	0.00282671	3.72415	0.00025122	2	73429791	NOTO,NOTO	0.000972795	0.0155131	0.0627078	0.950071
cg12720191	0.0307711	0.00904487	3.40205	0.00079939	4	154387984	KIAA0922,KIAA0922	0.0026227	0.0126994	0.206521	0.836624
cg13009662	-0.0226918	0.00700007	-3.24165	0.00138019	5	127419527	SLC12A2,SLC12A2,FLJ33630	0.000283399	0.00677664	0.04182	0.96669
cg26692294	-0.017977	0.00391714	-4.58932	7.61077e-06	5	6449001	UBE2QL1,UBE2QL1	-0.00241004	0.0129803	-0.185669	0.852919
cg04377145	0.0264086	0.00809122	3.26386	0.00128123	6	73331191	KCNQ5,KCNQ5,KCNQ5,KCNQ5,KCNQ5	-0.0143306	0.00996594	-1.43796	0.152232
cg10766475	0.0220617	0.00604585	3.64907	0.000331404	6	146864781	RAB32	0.00533746	0.0164013	0.325429	0.745245
cg14971941	0.0418368	0.0125652	3.32958	0.00102567	6	31637664	LY6G5B,CSNK2B	-0.0174163	0.00832883	-2.09109	0.037964
cg21265917	0.0384344	0.0111471	3.44792	0.000681274	7	144100802	NOBOX	-0.00585573	0.00526324	-1.11257	0.267419
cg22082800	0.03336	0.0077272	4.31722	2.42515e-05	7	100203350	PCOLCE	0.014247	0.010194	1.39758	0.164008
cg26578400	0.0270927	0.00841312	3.22029	0.001482	12	132413450	PUS1,PUS1,PUS1	-0.0188227	0.0184468	-1.02038	0.308958
cg09126720	-0.0358173	0.0107218	-3.3406	0.00098781	13	50252631	EBPL	0.00556208	0.00738969	0.752681	0.452653
cg20638357	0.0310035	0.00896927	3.45663	0.000660766	13	113508807	ATP11A,ATP11A	0.00439166	0.00859118	0.511182	0.609868
cg18695670	-0.0278847	0.00828525	-3.36558	0.000906686	14	61123667	SIX1	-0.0024098	0.00688872	-0.349819	0.726896
cg19506794	0.0462943	0.0124031	3.73247	0.000243559	14	104979611	AX746996	-0.0116185	0.00953779	-1.21816	0.224803
cg11731737	-0.0171745	0.00485233	-3.53942	0.000492777	17	43862617	CRHR1,CRHR1,CRHR1,CRHR1	-0.0141719	0.0178647	-0.793288	0.428684
cg15596816	0.0102184	0.00328432	3.11128	0.00211913	17	45501030	LOC100272146,C17orf57	0.0339841	0.0271313	1.25258	0.21203
cg03207391	-0.0215891	0.00667544	-3.2341	0.00141539	19	18497201	GDF15	0.00521237	0.00640934	0.813247	0.417181
cg13551088	-0.0231123	0.00621499	-3.7188	0.000256267	19	38270430	ZNF573	-0.00818378	0.0117514	-0.696407	0.487098
cg13805533	-0.0422145	0.0107613	-3.92279	0.000118232	20	19674482	SLC24A3	-0.000729213	0.0108967	-0.0669203	0.946722
cg24076399	-0.0226559	0.00728882	-3.10831	0.00213961	20	23618348	CST3	-0.0263356	0.0162953	-1.61615	0.107864
cg24556441	-0.042886	0.0114528	-3.7446	0.000232786	22	33453994	SYN3	-0.0108774	0.00726471	-1.49729	0.13612
cg01298304	-0.0432238	0.0124136	-3.48196	0.000604383	1	27151310	BC016143	-0.012023	0.007901	-1.5217	0.129888
cg03593336	0.0201967	0.00553098	3.65156	0.000328395	1	99471295	LPPR5,LPPR5	0.00616438	0.00528648	1.16606	0.245175
cg07211239	-0.0475455	0.0134549	-3.53369	0.000502977	1	1490809	SSU72	-0.00908819	0.00994585	-0.913766	0.362097
cg11179816	-0.042756	0.0124619	-3.43093	0.000722986	1	213573219	RPS6KC1	-0.000962976	0.00944897	-0.101913	0.918942
cg13672525	-0.0554648	0.0132348	-4.19084	4.07961e-05	1	204485087	MDM4,MDM4	0.0168192	0.00999422	1.68289	0.0941791
cg18284590	-0.0453141	0.0134152	-3.37782	0.000869286	1	16382050	CLCNKB,CLCNKB	0.000896245	0.00926455	0.0967392	0.923044
cg20593680	-0.0504311	0.0124207	-4.06023	6.89753e-05	1	94608341	ABCA4	-0.0026483	0.0113954	-0.232401	0.816498
cg21109666	-0.0194214	0.00597382	-3.25109	0.00133728	1	232007841	DISC1,DISC1,DISC1,DISC1,DISC1,TSNAX-DISC1,DISC1,DISC1,DISC1,DISC1	0.00453975	0.0052704	0.861367	0.390215
cg21681327	-0.0526587	0.0132862	-3.96341	0.000100975	1	41978691	HIVEP3,HIVEP3	-0.0115102	0.008124	-1.41681	0.158315
cg23092820	-0.0707466	0.0172888	-4.09205	6.07616e-05	1	153329512	S100A9	0.000507653	0.0130028	0.0390419	0.968902
cg24493115	-0.0425366	0.0120665	-3.52517	0.000518497	1	110655091	UBL4B,UBL4B	0.00406099	0.00862158	0.471027	0.638208
cg25103772	-0.0360897	0.011266	-3.20341	0.00156735	1	176513705	PAPPA2,PAPPA2	0.000641438	0.00996653	0.0643592	0.948758
cg02067350	-0.0463626	0.0126328	-3.67002	0.000306891	2	106509528	NCK2,NCK2,NCK2	-0.00558477	0.00659951	-0.84624	0.398575
cg03055492	0.020147	0.0061043	3.30046	0.00113242	2	64068493	UGP2,UGP2	0.0502835	0.0198141	2.53776	0.0120291
cg04884732	0.0369879	0.00855961	4.32121	2.38519e-05	2	242042016	MTERFD2,MTERFD2,MTERFD2,MTERFD2	-0.00282561	0.0104287	-0.270945	0.786753
cg05714926	0.0324262	0.00902273	3.59383	0.000405193	2	166810417	TTC21B	0.0249073	0.0134139	1.85683	0.0650158
cg08724891	-0.031467	0.00919517	-3.42213	0.000745515	2	219826145	CDK5R2,CDK5R2	0.000391392	0.00991364	0.0394801	0.968553
cg11988203	0.0443349	0.0121841	3.63875	0.000344144	2	198272801	SF3B1	0.00342653	0.00847517	0.404302	0.686485
cg12666279	0.0312216	0.00877079	3.55972	0.000458202	2	115918745	DPP10,DPP10	0.00448121	0.0102655	0.436531	0.66299
cg13779610	-0.0315549	0.0091934	-3.43234	0.000719419	2	213934156	IKZF2,IKZF2	-0.00234992	0.00568995	-0.412995	0.680116
cg15932332	0.0285293	0.00842718	3.38539	0.000846851	2	220462830	STK11IP	0.00724239	0.0102725	0.705024	0.481732
cg17851868	-0.042402	0.0114095	-3.71637	0.000258586	2	58748306	LINC01122	-0.00208275	0.00804739	-0.25881	0.796086
cg18477797	-0.0350154	0.0102255	-3.42431	0.000739868	2	166215248	SCN2A,SCN2A,SCN2A	0.00883195	0.00877405	1.0066	0.315517
cg19697911	0.0549837	0.0167035	3.29174	0.00116633	2	241080057	OTOS,OTOS	0.00770088	0.00955867	0.805644	0.421542
cg19758360	-0.05712	0.0159292	-3.58588	0.000417011	2	113763093	IL1F6	-0.00153455	0.0109113	-0.140638	0.888317
cg00736958	-0.0544935	0.0145323	-3.74982	0.000228292	3	52099548	C3orf74	-0.00972258	0.018573	-0.523478	0.601304
cg01022611	0.0334818	0.00972	3.44463	0.000689175	3	127636435	KBTBD12	0.0136455	0.00985939	1.38401	0.168117
cg03869608	0.0382204	0.00949274	4.02627	7.89031e-05	3	73674656	PDZRN3	0.0157796	0.00622349	2.53549	0.0121045
cg11845045	0.0261648	0.0073154	3.57667	0.000431098	3	58836467	C3orf67	-0.00310395	0.0128552	-0.241454	0.809486
cg20116907	-0.0492404	0.0150168	-3.27903	0.00121747	3	188664990	TPRG1	-0.0305979	0.0107981	-2.83364	0.00514312
cg20677142	0.0380254	0.0114292	3.32705	0.00103458	3	119012899	CDGAP	-0.00111717	0.0116917	-0.0955531	0.923985
cg26374154	-0.0435273	0.0113275	-3.8426	0.000160857	3	125097516	ZNF148	0.00806345	0.00872199	0.924497	0.356501
cg05417615	0.0240354	0.00737199	3.26037	0.0012963	4	147443478	SLC10A7,SLC10A7	0.0196529	0.0133754	1.46933	0.143537
cg07796335	0.0415556	0.0120361	3.45257	0.000670262	4	59167549		-0.000215787	0.00775343	-0.0278312	0.977829
cg14594295	-0.071707	0.0195121	-3.675	0.00030132	4	3489931	DOK7,DOK7	-0.0111933	0.0132957	-0.841877	0.401006
cg17118391	0.0346406	0.0102207	3.38927	0.000835574	4	1583898	FAM53A	-0.0056895	0.00828929	-0.686368	0.493389
cg17554814	0.0368231	0.0108767	3.38551	0.000846514	4	44728718	GNPDA2	0.00443272	0.0156044	0.284068	0.776694
cg19490297	0.027608	0.00839474	3.28873	0.00117826	4	57773948	REST	0.0140174	0.0120418	1.16406	0.245985
cg02250431	-0.0403741	0.0110629	-3.6495	0.000330887	5	141000700	HDAC3	0.0135377	0.013516	1.00161	0.317917
cg02604503	0.0307601	0.00928286	3.31365	0.00108286	5	134872315	NEUROG1	-0.00926257	0.0098362	-0.941681	0.347654
cg04201367	-0.0583178	0.014196	-4.10804	5.69964e-05	5	150408384	GPX3	0.0100751	0.0175064	0.575512	0.565684
cg07125666	0.0256163	0.00737887	3.47158	0.000626933	5	151031643	SPARC	0.00806144	0.00674852	1.19455	0.233879
cg07590875	-0.0400408	0.0120098	-3.334	0.00101033	5	170863127	FGF18	-0.00865729	0.00994581	-0.870446	0.385249
cg11633422	-0.0450989	0.0114736	-3.93067	0.00011468	5	14410252	TRIO	-0.00304937	0.0110506	-0.275947	0.782915
cg16326367	-0.051393	0.0151703	-3.38773	0.000840045	5	77946110	LHFPL2	-0.00448465	0.0072063	-0.622324	0.534539
cg21760006	0.0372115	0.0110894	3.3556	0.000938321	5	119214672	FAM170A	-0.00704749	0.00825198	-0.854036	0.394252
cg04690110	0.0348673	0.00960946	3.62844	0.000357349	6	26556829	HMGN4	0.0101154	0.0105098	0.962473	0.33714
cg08949650	-0.0437241	0.0132424	-3.30182	0.00112719	6	44120365	TMEM63B	-0.000451096	0.00637034	-0.0708119	0.943628
cg09633081	-0.0364497	0.00971917	-3.75029	0.000227889	6	7692342	BMP6	0.00739771	0.00725128	1.02019	0.309045
cg11348249	0.0321	0.00955648	3.35897	0.000927523	6	151560831	AKAP12	0.00899649	0.00783027	1.14894	0.25215
cg13464745	0.0288661	0.00906805	3.18327	0.00167515	6	41994017	CCND3,CCND3	-0.0281305	0.0179223	-1.56958	0.118318
cg14275511	-0.0326278	0.0102462	-3.18438	0.00166904	6	3850738	FAM50B	0.00449773	0.00485167	0.927048	0.355178
cg14762784	-0.0607338	0.0126992	-4.7825	3.23838e-06	6	32096716	ATF6B,ATF6B,FKBPL	0.00762086	0.00942356	0.808703	0.419784
cg15181351	-0.0458916	0.0134886	-3.40225	0.000798833	6	13350865	TBC1D7	-0.00945274	0.00610533	-1.54828	0.123362
cg15480962	0.0302965	0.0097261	3.11497	0.00209401	6	30074764	TRIM31	0.00524046	0.00845312	0.619943	0.536102
cg17979173	0.0352236	0.00948693	3.71286	0.00026198	6	32042148	TNXB	-0.0153863	0.0116973	-1.31538	0.190104
cg19411084	-0.0254574	0.00785349	-3.24154	0.00138069	6	107731096	PDSS2	0.00713212	0.0103806	0.687061	0.492953
cg21721022	-0.0443546	0.0120093	-3.69336	0.000281592	6	29407834	OR10C1	-0.00291202	0.00730189	-0.398804	0.690524
cg23192346	0.0304833	0.00969926	3.14285	0.00191256	6	168197699	C6orf123	0.000410201	0.00575506	0.0712765	0.943259
cg25122820	0.0327806	0.00920148	3.56253	0.000453606	6	29716643	LOC285830,LOC285830	3.67985e-05	0.0118861	0.00309594	0.997533
cg25343331	-0.0430138	0.013313	-3.23095	0.00143033	6	31602739	BAT2	-0.015679	0.0109331	-1.43409	0.153332
cg27154143	-0.0600136	0.0159976	-3.7514	0.000226949	6	32155816	PBX2	-0.00693203	0.0080041	-0.866059	0.387644
cg27191906	-0.0379911	0.0107769	-3.52524	0.000518374	6	29140126	OR2J2	0.00295815	0.0121757	0.242955	0.808325
cg01743593	-0.0494167	0.0140263	-3.52314	0.000522256	7	56551524	LOC650226	-0.0187552	0.0125152	-1.49859	0.135782
cg04385765	0.0287406	0.00794213	3.61875	0.000370178	7	5122887	RBAK	-0.0058602	0.00806853	-0.726303	0.468623
cg07737469	0.0440985	0.0129169	3.41403	0.000766835	7	97584538	OCM2	0.00957577	0.009091	1.05332	0.293645
cg10690277	0.0419398	0.0117466	3.57037	0.000441	7	55113199	EGFR,EGFR,EGFR,EGFR	0.0152636	0.0149812	1.01885	0.309679
cg13298153	-0.0463221	0.0127256	-3.64009	0.000342474	7	5123143	RBAK	0.000661274	0.00897839	0.0736517	0.941372
cg16773677	-0.049418	0.0137435	-3.59574	0.0004024	7	65635328	CRCP	-0.00322556	0.00962165	-0.33524	0.737846
cg17652600	-0.0475224	0.0130429	-3.64356	0.000338158	7	129436516	NRF1	-0.000296597	0.0131633	-0.022532	0.982049
cg25963505	-0.0340773	0.0103287	-3.29929	0.00113692	7	135413023	SLC13A4	-0.016672	0.00729604	-2.28507	0.0235087
cg00592695	-0.0313289	0.00836854	-3.74365	0.000233613	8	134545685	ST3GAL1,ST3GAL1	-0.0043084	0.013456	-0.320184	0.749211
cg02049979	-0.0535014	0.0156474	-3.41918	0.000753208	8	8718066	MFHAS1	0.00123787	0.00892314	0.138726	0.889826
cg05365525	0.0302635	0.00829072	3.65029	0.000329929	8	120885882	DEPDC6	-0.0102658	0.0104687	-0.980617	0.328135
cg13713148	0.0371749	0.00910416	4.08329	6.29259e-05	8	22545322	EGR3	0.0120678	0.0109769	1.09938	0.273112
cg22899502	-0.0460586	0.00970573	-4.7455	3.82188e-06	8	142157104	DENND3	0.000860027	0.00752181	0.114338	0.909101
cg01790274	-0.0340505	0.0106834	-3.18723	0.00165341	9	136241020	SURF4	-0.0170289	0.0123808	-1.37543	0.170757
cg13827782	0.0412879	0.0112378	3.67403	0.000302397	9	93377568	DIRAS2	-0.00872089	0.00926408	-0.941365	0.347815
cg13925163	0.0383747	0.0113303	3.38691	0.000842405	9	5829297	ERMP1	0.0105462	0.00909281	1.15984	0.247694
cg14530275	-0.0532319	0.0152777	-3.48429	0.00059945	9	16705212	BNC2	0.0024698	0.00975164	0.253271	0.800356
cg00360414	-0.0302163	0.00915128	-3.30186	0.00112705	10	63213391	TMEM26	-0.000467388	0.00726299	-0.064352	0.948763
cg13705169	-0.0541902	0.0147439	-3.67543	0.000300843	10	102775472	PDZD7	-0.00238814	0.0114117	-0.209272	0.83448
cg23278365	0.0331373	0.00917477	3.61179	0.000379658	10	6187284	PFKFB3	0.0239272	0.0160482	1.49095	0.137774
cg23967554	0.0381811	0.00995916	3.83376	0.000166361	10	104170222	PSD	0.00255598	0.0138297	0.184818	0.853586
cg25750714	0.0209819	0.00669548	3.13374	0.00197016	10	131631686	EBF3	-0.00176018	0.00661637	-0.266035	0.790526
cg06623962	0.0332291	0.0097453	3.40976	0.000778295	11	134019391	JAM3	-0.00314687	0.00889558	-0.353756	0.723947
cg09729866	-0.0478644	0.0135307	-3.53748	0.000496207	11	61665465	RAB3IL1	-0.00510475	0.0179479	-0.284421	0.776424
cg00230924	0.0672484	0.0183201	3.67074	0.000306076	12	52542742	SMIM41	2.39895e-05	0.0114803	0.00208962	0.998335
cg03693197	-0.0387199	0.0114369	-3.38553	0.000846443	12	54516619	FLJ12825	-0.0120765	0.0103139	-1.1709	0.243232
cg12119858	-0.0452133	0.0141299	-3.19983	0.00158606	12	7023195	LRRC23,ENO2,LRRC23,LRRC23	0.00790509	0.0107694	0.734033	0.463911
cg15883451	0.0344901	0.00982877	3.50909	0.000549027	12	49075826	C12orf41	-0.00178596	0.00912377	-0.195748	0.845035
cg19086858	0.0280549	0.00778542	3.60351	0.000391233	12	31743367	DENND5B	0.00327682	0.0111399	0.294151	0.768991
cg19111271	0.0397655	0.0115037	3.45677	0.000660447	12	58566617	GIHCG	-0.00355007	0.00851923	-0.416713	0.677399
cg19402885	0.0351849	0.00971762	3.62073	0.000367514	12	15475236	PTPRO,PTPRO	-0.00806486	0.0080151	-1.00621	0.315704
cg23031493	-0.0424424	0.0129304	-3.28238	0.00120376	12	113902799	LHX5	0.0012321	0.00690721	0.178378	0.858632
cg02689640	-0.044031	0.0126608	-3.47773	0.000613476	13	112508127	SOX1	-0.00552007	0.0120809	-0.456928	0.64829
cg09282289	0.0260848	0.00770163	3.38691	0.000842407	13	20532174	ZMYM2,ZMYM2	-0.00161279	0.00906553	-0.177904	0.859004
cg17015340	-0.0416045	0.0127113	-3.27303	0.00124233	13	113470495	ATP11A,ATP11A	0.00733416	0.00916242	0.80046	0.42453
cg17798847	-0.0480685	0.0147086	-3.26806	0.00126327	13	30098432	SLC7A1	-0.004025	0.00525611	-0.765774	0.444842
cg21455901	-0.0312493	0.00952336	-3.28133	0.00120806	13	21012516	CRYL1	-0.0106995	0.0114861	-0.931513	0.352872
cg02048220	-0.0507735	0.0143074	-3.54875	0.000476589	14	91141833	TTC7B	-0.00156027	0.0110042	-0.141789	0.88741
cg02283836	0.0349525	0.00876927	3.9858	9.25154e-05	14	52118711	FRMD6,FRMD6,FRMD6	0.00201546	0.00841547	0.239494	0.811003
cg05119363	0.0396644	0.0118471	3.34802	0.000963039	14	21100442	OR6S1	0.00445719	0.00923636	0.48257	0.630004
cg07448584	0.0334087	0.0097864	3.41379	0.000767455	14	99741214	BCL11B	0.00811614	0.0150697	0.538575	0.590865
cg08196842	0.038101	0.0100987	3.77285	0.000209422	14	65016517	C14orf50	0.000872645	0.0105324	0.0828537	0.934063
cg09254101	-0.0398773	0.0109775	-3.63264	0.000351911	14	57361117	OTX2OS1	0.00466722	0.00891805	0.523345	0.601396
cg14876708	-0.0335566	0.00965445	-3.47576	0.000617758	14	68038121	PLEKHH1	-0.00362372	0.00845997	-0.428337	0.668932
cg18459449	0.0382924	0.0114642	3.34018	0.000989221	14	68976569	RAD51L1	-0.00218557	0.0139509	-0.156661	0.875692
cg00462559	-0.0381893	0.0109306	-3.49379	0.000579644	15	99671185	SYNM,SYNM	0.000101188	0.0107894	0.00937844	0.992528
cg04999860	-0.0447557	0.0115444	-3.87684	0.00014113	15	42450339	PLA2G4F	-0.00372109	0.0148335	-0.250857	0.802219
cg12582965	-0.0378569	0.0101646	-3.72439	0.000250998	15	25972328	ATP10A	-0.00495033	0.00489509	-1.01128	0.313276
cg18494742	-0.0568056	0.0147883	-3.84125	0.000161692	15	40780378	BAHD1	-0.00344064	0.0081233	-0.423552	0.672413
cg23852994	-0.0414038	0.0114962	-3.60151	0.00039409	15	67076568	SMAD6	-0.00481802	0.00866177	-0.55624	0.578758
cg01098178	-0.0439263	0.0114402	-3.83965	0.000162679	16	57897687	KIFC3	0.0155507	0.00877288	1.77259	0.0780364
cg02135682	-0.0487807	0.0139388	-3.49963	0.000567767	16	74729465	MLKL,MLKL	-0.00876433	0.0101324	-0.864978	0.388235
cg02454636	-0.0219143	0.00703517	-3.11496	0.00209402	16	87885301	SLC7A5	0.00801315	0.00869469	0.921614	0.357999
cg04106196	0.0214204	0.00663004	3.23081	0.001431	16	54611564	IRX3	0.00515987	0.00768506	0.671416	0.502841
cg05844895	-0.0554301	0.0142387	-3.89293	0.000132672	16	88969569	CBFA2T3,CBFA2T3	-0.0160755	0.00737507	-2.17971	0.030615
cg05966923	-0.0401059	0.0116191	-3.45173	0.000672227	16	1257872	CACNA1H,CACNA1H	-0.00597356	0.00591772	-1.00944	0.314159
cg06471402	-0.0290744	0.00760968	-3.82071	0.000174815	16	89259957	CDH15	-0.00688168	0.00853729	-0.806073	0.421295
cg09370585	0.0364099	0.00934509	3.89615	0.000131038	16	30706005	SRCAP	-0.016301	0.0130491	-1.24921	0.213258
cg09652746	-0.0510939	0.0132098	-3.86788	0.000146058	16	67225437	E2F4,EXOC3L	-0.00316283	0.00790326	-0.400192	0.689503
cg09856590	-0.0361589	0.0102756	-3.5189	0.00053021	16	58551916	SETD6,SETD6	0.000478606	0.0124226	0.038527	0.969311
cg02217022	-0.0513349	0.0147389	-3.48295	0.000602279	17	80833526	TBCD	-0.0089377	0.0120077	-0.744332	0.457674
cg07318128	-0.0427575	0.0131482	-3.25196	0.00133339	17	46683806	HOXB6	-0.0152177	0.00593183	-2.56543	0.0111434
cg07860833	-0.0423573	0.0127506	-3.32197	0.00105262	17	31537624	ACCN1,ACCN1	-0.000979406	0.0115365	-0.0848965	0.932441
cg08471713	0.0131128	0.00343603	3.81626	0.000177788	17	41738893	MEOX1,MEOX1,MEOX1	0.000329041	0.00376782	0.0873292	0.93051
cg10158280	0.0418115	0.0100561	4.1578	4.66473e-05	17	30954650	MYO1D	-0.010696	0.0106481	-1.0045	0.316526
cg11048797	-0.0420976	0.0123996	-3.39507	0.000818973	17	80450903	NARF	0.00433291	0.010527	0.411599	0.681137
cg11259937	-0.0466472	0.0143924	-3.2411	0.00138273	17	19613187	SLC47A2,SLC47A2	0.00844695	0.0105354	0.801769	0.423774
cg11909526	0.0425407	0.0128358	3.31422	0.00108074	17	33519851	AMAC1,AMAC1	0.0141568	0.0084895	1.66757	0.0971898
cg12130768	-0.0403951	0.0123974	-3.25836	0.00130508	17	9550545	USP43	0.00367144	0.00983286	0.373384	0.709314
cg13465852	-0.0274092	0.0082269	-3.33166	0.00101843	17	27942115	CORO6	-0.0099618	0.00948336	-1.05045	0.294959
cg13468945	0.0384322	0.0117407	3.27341	0.00124074	17	73031159	KCTD2	0.0115308	0.00989496	1.16532	0.245477
cg16033277	0.0325536	0.00962965	3.38056	0.000861099	17	80885358	TBCD	0.0110976	0.00665228	1.66824	0.0970559
cg27230900	-0.0421734	0.0114152	-3.6945	0.000280413	17	65886712	BPTF,BPTF	0.0020492	0.0106382	0.192626	0.847475
cg15871086	0.0525712	0.0143341	3.66757	0.000309662	18	56526595	ZNF532	0.00209929	0.0093601	0.22428	0.822801
cg19244662	-0.062706	0.0151944	-4.12691	5.28375e-05	18	43320153	SLC14A1,SLC14A1,SLC14A1,SLC14A1	-0.0196357	0.00773676	-2.53797	0.0120222
cg19621753	0.0394031	0.0113351	3.47619	0.000616833	18	56937772	RAX	0.0256286	0.0105652	2.42576	0.0162919
cg05511830	-0.041202	0.011834	-3.48166	0.000605029	19	1390858	NDUFS7	-0.00340256	0.00703369	-0.483751	0.629167
cg09980085	-0.0528937	0.0149396	-3.54051	0.000490866	19	40174352	LOC400696	0.0140085	0.0081571	1.71733	0.0876874
cg12109087	-0.0351933	0.0105653	-3.33105	0.00102057	19	43269832	PSG8,PSG8,PSG8	0.0058153	0.0125333	0.463987	0.643234
cg20110591	0.0200547	0.00571493	3.50919	0.000548838	19	49521109	LHB	-0.000455252	0.00892033	-0.0510353	0.959356
cg22206740	-0.0334937	0.00992901	-3.37332	0.000882866	20	37208947	ADIG	-0.0061124	0.00804343	-0.759925	0.448322
cg11665583	-0.0583977	0.0158228	-3.69074	0.000284333	22	26893201	TFIP11,TFIP11	-0.0106057	0.00904177	-1.17296	0.242405
cg17169998	0.0286764	0.00845518	3.39157	0.000828937	22	50524124	MLC1,MLC1,MLC1	-0.00134282	0.0121228	-0.110769	0.911927
cg18236863	-0.061911	0.0170364	-3.63404	0.000350118	22	38470483	PICK1,PICK1,PICK1	-0.00405643	0.00889551	-0.456008	0.648949
cg23066564	-0.0551353	0.0154799	-3.56174	0.000454892	22	46481734	LOC400931	-0.00291885	0.00786387	-0.371173	0.710958
