# Supplementary material for: Epigenetic Features in Newborns Associated with Preadolescence Lung Function and Asthma Acquisition during Adolescence
Source: Epigenomes. 2024 Mar 22;8(2):12. doi: 10.3390/epigenomes8020012 (PMC10961756; doi:10.3390/epigenomes8020012)
Supplement: Supplementary file 1 [file epigenomes-08-00012-s001.zip › Supplementary file S3_pathways.xlsx]

## Sheet: FEV1
GO	ONTOLOGY	TERM	N	DE	P.DE	FDR	SigGenesInSet
GO:0031501	CC	mannosyltransferase complex	4	2	0.000487409	1	PIGV,DPM2
GO:0033563	BP	dorsal/ventral axon guidance	2	2	0.000793462	1	DCC,SLIT1
GO:0023026	MF	MHC class II protein complex binding	25	4	0.00129837	1	HLA-DPB1,HLA-DRB1,HSP90AA1,CD81
GO:0023023	MF	MHC protein complex binding	34	4	0.00243333	1	HLA-DPB1,HLA-DRB1,HSP90AA1,CD81
GO:0031302	CC	intrinsic component of endosome membrane	4	2	0.00321648	1	SLC15A4,ECE1
GO:0032222	BP	regulation of synaptic transmission, cholinergic	6	2	0.00492824	1	CHRNA3,LAMA2
GO:0001792	MF	polymeric immunoglobulin receptor activity	1	1	0.00550024	1	PIGR
GO:0051543	BP	regulation of elastin biosynthetic process	1	1	0.00602281	1	HBEGF
GO:0051545	BP	negative regulation of elastin biosynthetic process	1	1	0.00602281	1	HBEGF
GO:0051964	BP	negative regulation of synapse assembly	7	2	0.00675277	1	EPHA7,SLIT1
GO:0043202	CC	lysosomal lumen	97	5	0.00680477	1	ACAN,HSP90AA1,HSPG2,HYAL1,SDC2
GO:0090133	BP	mesendoderm migration	1	1	0.00741478	1	FGF8
GO:0090134	BP	cell migration involved in mesendoderm migration	1	1	0.00741478	1	FGF8
GO:0001100	BP	negative regulation of exit from mitosis	1	1	0.00755606	1	RGCC
GO:1903302	BP	regulation of pyruvate kinase activity	1	1	0.00757965	1	JMJD8
GO:0007525	BP	somatic muscle development	1	1	0.00780256	1	NEB
GO:0060073	BP	micturition	7	2	0.00804002	1	CHRNA3,KCNMA1
GO:0005042	MF	netrin receptor activity	6	2	0.00811786	1	UNC5D,DCC
GO:0015552	MF	propionate transmembrane transporter activity	1	1	0.00831382	1	SLC5A8
GO:0015730	BP	propanoate transport	1	1	0.00831382	1	SLC5A8
GO:0045765	BP	regulation of angiogenesis	340	10	0.00833693	1	CHI3L1,LRG1,COL4A2,ISM1,RGCC,HSPG2,HYAL1,JMJD8,MAPK7,MIR451A,SMOC2
GO:1901342	BP	regulation of vasculature development	346	10	0.0090528	1	CHI3L1,LRG1,COL4A2,ISM1,RGCC,HSPG2,HYAL1,JMJD8,MAPK7,MIR451A,SMOC2
GO:0071745	CC	IgA immunoglobulin complex	2	1	0.00911704	1	PIGR
GO:0071746	CC	IgA immunoglobulin complex, circulating	2	1	0.00911704	1	PIGR
GO:0071749	CC	polymeric IgA immunoglobulin complex	2	1	0.00911704	1	PIGR
GO:0071751	CC	secretory IgA immunoglobulin complex	2	1	0.00911704	1	PIGR
GO:0097505	CC	Rad6-Rad18 complex	1	1	0.00985211	1	RAD18
GO:2000048	BP	negative regulation of cell-cell adhesion mediated by cadherin	10	2	0.0110569	1	RGCC,NOTCH4
GO:0050861	BP	positive regulation of B cell receptor signaling pathway	10	2	0.0111596	1	PRKCH,CD81
GO:0070893	BP	transposon integration	2	1	0.0115492	1	ZNF91
GO:0070894	BP	regulation of transposon integration	2	1	0.0115492	1	ZNF91
GO:0070895	BP	negative regulation of transposon integration	2	1	0.0115492	1	ZNF91
GO:0015929	MF	hexosaminidase activity	15	2	0.0121048	1	HEXD,HYAL1
GO:0051542	BP	elastin biosynthetic process	2	1	0.0121693	1	HBEGF
GO:0042309	BP	homoiothermy	2	1	0.0123938	1	DBH
GO:0002415	BP	immunoglobulin transcytosis in epithelial cells mediated by polymeric immunoglobulin receptor	2	1	0.0124715	1	PIGR
GO:0015265	MF	urea channel activity	2	1	0.0125403	1	SLC14A1
GO:2000573	BP	positive regulation of DNA biosynthetic process	73	4	0.0125643	1	RGCC,HSP90AA1,PARN,SMOC2
GO:1903793	BP	positive regulation of anion transport	49	3	0.0126748	1	MAP2K6,DTNBP1,TCAF1
GO:0001552	BP	ovarian follicle atresia	2	1	0.0131395	1	ACSBG1
GO:0015913	BP	short-chain fatty acid import	2	1	0.0136479	1	SLC5A8
GO:0030021	MF	extracellular matrix structural constituent conferring compression resistance	22	2	0.014192	1	ACAN,HSPG2
GO:0042571	CC	immunoglobulin complex, circulating	3	1	0.0145361	1	PIGR
GO:2000278	BP	regulation of DNA biosynthetic process	118	5	0.0146603	1	JADE2,RGCC,HSP90AA1,PARN,SMOC2
GO:1905809	BP	negative regulation of synapse organization	11	2	0.0148063	1	EPHA7,SLIT1
GO:0021754	BP	facial nucleus development	2	1	0.0151079	1	HOXB1
GO:1902500	CC	vacuolar HOPS complex	2	1	0.0152168	1	VPS39
GO:1902501	CC	lysosomal HOPS complex	2	1	0.0152168	1	VPS39
GO:0048671	BP	negative regulation of collateral sprouting	9	2	0.0164428	1	DCC,EPHA7
GO:0048854	BP	brain morphogenesis	36	3	0.0166256	1	EMX1,FGF8,SLIT1
GO:0048853	BP	forebrain morphogenesis	12	2	0.0166551	1	FGF8,SLIT1
GO:0061684	BP	chaperone-mediated autophagy	16	2	0.0176114	1	EEF1A2,HSP90AA1
GO:0090713	BP	immunological memory process	16	2	0.017956	1	HLA-DRB1,CD81
GO:0051347	BP	positive regulation of transferase activity	557	14	0.0182157	1	CHI3L1,CHRNA3,ADCYAP1,HBEGF,EEF1A2,EPHA7,RGCC,HLA-DRB1,HSP90AA1,PARN,MAP2K6,UBE2I,DGKZ,CD81
GO:0033185	CC	dolichol-phosphate-mannose synthase complex	3	1	0.0182812	1	DPM2
GO:0045951	BP	positive regulation of mitotic recombination	1	1	0.0184665	1	ERCC2
GO:0046677	BP	response to antibiotic	46	3	0.018641	1	ALPL,HSP90AA1,HYAL1
GO:0004500	MF	dopamine beta-monooxygenase activity	3	1	0.0187776	1	DBH
GO:0006589	BP	octopamine biosynthetic process	3	1	0.0187776	1	DBH
GO:0046333	BP	octopamine metabolic process	3	1	0.0187776	1	DBH
GO:0070628	MF	proteasome binding	17	2	0.018788	1	UBD,USP13
GO:0008537	CC	proteasome activator complex	3	1	0.020906	1	PSME1
GO:0016064	BP	immunoglobulin mediated immune response	139	5	0.0210702	1	TCIRG1,SLC15A4,HLA-DPB1,HLA-DRB1,CD81
GO:0001607	MF	neuromedin U receptor activity	2	1	0.0211778	1	NMUR1
GO:0042924	MF	neuromedin U binding	2	1	0.0211778	1	NMUR1
GO:1904106	BP	protein localization to microvillus	2	1	0.0214419	1	USH1C
GO:0015636	MF	short-chain fatty acid transmembrane transporter activity	3	1	0.0216168	1	SLC5A8
GO:0015912	BP	short-chain fatty acid transport	3	1	0.0216168	1	SLC5A8
GO:0030527	MF	structural constituent of chromatin	2	1	0.0218769	1	LMNTD2
GO:0004060	MF	arylamine N-acetyltransferase activity	3	1	0.0219538	1	NAT1
GO:0021570	BP	rhombomere 4 development	2	1	0.0220525	1	HOXB1
GO:0008307	MF	structural constituent of muscle	42	3	0.0224193	1	NEB,TTN,OBSCN
GO:0002414	BP	immunoglobulin transcytosis in epithelial cells	3	1	0.0227226	1	PIGR
GO:0008078	BP	mesodermal cell migration	3	1	0.0227241	1	FGF8
GO:0060128	BP	corticotropin hormone secreting cell differentiation	3	1	0.0228084	1	FGF8
GO:0038007	BP	netrin-activated signaling pathway	10	2	0.0232335	1	UNC5D,DCC
GO:0019724	BP	B cell mediated immunity	142	5	0.0234024	1	TCIRG1,SLC15A4,HLA-DPB1,HLA-DRB1,CD81
GO:1990733	CC	titin-telethonin complex	2	1	0.0234285	1	TTN
GO:0016521	MF	pituitary adenylate cyclase activating polypeptide activity	1	1	0.0238127	1	ADCYAP1
GO:0031858	MF	pituitary adenylate cyclase-activating polypeptide receptor binding	1	1	0.0238127	1	ADCYAP1
GO:0110008	BP	ncRNA deadenylation	1	1	0.0242994	1	PARN
GO:0048731	BP	system development	4281	71	0.0244439	1	USH1C,TCIRG1,UBD,CHI3L1,LZTS1,CHRNA3,ADCYAP1,LRG1,SLC15A4,SP7,COL4A2,BBS5,UNC5D,ISM1,NRG4,DCC,ACAN,ECE1,EDNRB,EMX1,EPHA7,ERCC2,SDK1,FGF8,ACSBG1,ALPL,GPSM1,ATG9B,RGCC,HLA-DRB1,HOXB1,HSP90AA1,HSPG2,HYAL1,JMJD8,FMN1,AMIGO3,LAMA2,LAMB2,NEB,NELL1,NOTCH4,RAPGEFL1,AMOTL2,SYT17,S1PR5,ULK4,BTBD7,PRKCH,MAPK7,MAP2K6,PCDHA1,PAK6,MIR451A,ALPK3,PRDM13,VPS52,SALL2,BIK,SDC2,SMOC2,SLIT1,SPINT1,TBCD,TTN,CACNA1C,DP…
GO:0000009	MF	alpha-1,6-mannosyltransferase activity	2	1	0.0248343	1	PIGV
GO:0070423	BP	nucleotide-binding oligomerization domain containing signaling pathway	25	2	0.0252384	1	SLC15A4,MAP2K6
GO:0090218	BP	positive regulation of lipid kinase activity	37	3	0.0255468	1	EEF1A2,DGKZ,CD81
GO:0034466	CC	chromaffin granule lumen	2	1	0.0258343	1	DBH
GO:0000717	BP	nucleotide-excision repair, DNA duplex unwinding	2	1	0.025911	1	ERCC2
GO:0050187	MF	phosphoamidase activity	1	1	0.0259377	1	ALPL
GO:0071529	BP	cementum mineralization	1	1	0.0259377	1	ALPL
GO:0010272	BP	response to silver ion	1	1	0.0262937	1	TCIRG1
GO:0097188	BP	dentin mineralization	1	1	0.0262937	1	TCIRG1
GO:0009888	BP	tissue development	1906	36	0.0263238	1	USH1C,TCIRG1,USP19,CHI3L1,CNN3,COL4A2,BBS5,SELENOM,HBEGF,ECE1,EDNRB,EMX1,EPHA7,ERCC2,FGF8,ALPL,NR5A2,RGCC,HLA-DRB1,HSPG2,HYAL1,FMN1,LAMA2,LAMB2,MIR144,NEB,NELL1,NOTCH4,RHCG,BTBD7,PRKCH,ALPK3,RREB1,VPS52,SPINT1,TTN,CRLF1,ADAMTSL2
GO:0035872	BP	nucleotide-binding domain, leucine rich repeat containing receptor signaling pathway	26	2	0.0267021	1	SLC15A4,MAP2K6
GO:0019935	BP	cyclic-nucleotide-mediated signaling	82	4	0.0268097	1	ADCY2,ADCYAP1,EDNRB,MAPK7
GO:0032974	BP	amino acid transmembrane export from vacuole	1	1	0.0276611	1	SLC15A4
GO:0089708	BP	L-histidine transmembrane export from vacuole	1	1	0.0276611	1	SLC15A4
GO:1902024	BP	L-histidine transport	1	1	0.0276611	1	SLC15A4
GO:0043335	BP	protein unfolding	3	1	0.0281999	1	HSP90AA1
GO:0048769	BP	sarcomerogenesis	3	1	0.0291176	1	TTN
GO:0007039	BP	protein catabolic process in the vacuole	23	2	0.0294375	1	TCIRG1,CD81
GO:0031032	BP	actomyosin structure organization	197	7	0.0295181	1	CNN3,FRMD3,RGCC,NEB,TTN,OBSCN,CGNL1
GO:0120212	CC	sperm head-tail coupling apparatus	1	1	0.0295505	1	CEP131
GO:1990953	BP	intramanchette transport	1	1	0.0295505	1	CEP131
GO:0097058	CC	CRLF-CLCF1 complex	2	1	0.0300984	1	CRLF1
GO:0061656	MF	SUMO conjugating enzyme activity	1	1	0.0302793	1	UBE2I
GO:1903182	BP	regulation of SUMO transferase activity	1	1	0.0302793	1	UBE2I
GO:1903755	BP	positive regulation of SUMO transferase activity	1	1	0.0302793	1	UBE2I
GO:1990356	CC	sumoylated E2 ligase complex	1	1	0.0302793	1	UBE2I
GO:0015204	MF	urea transmembrane transporter activity	6	1	0.0305272	1	SLC14A1
GO:0071918	BP	urea transmembrane transport	6	1	0.0305272	1	SLC14A1
GO:0035645	BP	enteric smooth muscle cell differentiation	1	1	0.0307543	1	EDNRB
GO:0043126	BP	regulation of 1-phosphatidylinositol 4-kinase activity	1	1	0.0308206	1	CD81
GO:0043128	BP	positive regulation of 1-phosphatidylinositol 4-kinase activity	1	1	0.0308206	1	CD81
GO:1905676	BP	positive regulation of adaptive immune memory response	1	1	0.0308206	1	CD81
GO:0010814	BP	substance P catabolic process	1	1	0.030833	1	ECE1
GO:0010816	BP	calcitonin catabolic process	1	1	0.030833	1	ECE1
GO:0034959	BP	endothelin maturation	1	1	0.030833	1	ECE1
GO:0070634	BP	transepithelial ammonium transport	3	1	0.0308703	1	RHCG
GO:0019763	MF	immunoglobulin receptor activity	7	1	0.030927	1	PIGR
GO:0003331	BP	positive regulation of extracellular matrix constituent secretion	5	1	0.0309705	1	RGCC
GO:0090216	BP	positive regulation of 1-phosphatidylinositol-4-phosphate 5-kinase activity	1	1	0.0310115	1	DGKZ
GO:0055026	BP	negative regulation of cardiac muscle tissue development	2	1	0.0311124	1	FGF8
GO:0001650	CC	fibrillar center	140	5	0.0312375	1	UBD,ACACA,YY1AP1,TRERF1,PAK6,RREB1
GO:0016715	MF	oxidoreductase activity, acting on paired donors, with incorporation or reduction of molecular oxygen, reduced ascorbate as one donor, and incorporation of one atom of oxygen	5	1	0.0312816	1	DBH
GO:0033674	BP	positive regulation of kinase activity	472	12	0.0316316	1	CHI3L1,CHRNA3,ADCYAP1,HBEGF,EEF1A2,EPHA7,RGCC,HLA-DRB1,HSP90AA1,MAP2K6,DGKZ,CD81
GO:0055003	BP	cardiac myofibril assembly	19	2	0.0316693	1	NEB,TTN
GO:0006506	BP	GPI anchor biosynthetic process	31	2	0.0317383	1	PIGV,DPM2
GO:0044313	BP	protein K6-linked deubiquitination	3	1	0.0318981	1	USP13
GO:0060072	MF	large conductance calcium-activated potassium channel activity	1	1	0.0323027	1	KCNMA1
GO:0005201	MF	extracellular matrix structural constituent	168	6	0.0323559	1	CHI3L1,COL4A2,ACAN,HSPG2,LAMA2,LAMB2,LTBP4
GO:0000495	BP	box H/ACA RNA 3'-end processing	2	1	0.0324302	1	PARN
GO:0034964	BP	box H/ACA RNA processing	2	1	0.0324302	1	PARN
GO:0014055	BP	acetylcholine secretion, neurotransmission	3	1	0.0324636	1	CHRNA3
GO:0014056	BP	regulation of acetylcholine secretion, neurotransmission	3	1	0.0324636	1	CHRNA3
GO:0036117	CC	hyaluranon cable	2	1	0.0324956	1	HYAL1
GO:0005539	MF	glycosaminoglycan binding	230	7	0.0330799	1	ACAN,HBEGF,TMEM184A,NELL1,SMOC2,SLIT1,LTBP4
GO:0006505	BP	GPI anchor metabolic process	32	2	0.0333323	1	PIGV,DPM2
GO:0015647	MF	peptidoglycan transmembrane transporter activity	2	1	0.033384	1	SLC15A4
GO:0019933	BP	cAMP-mediated signaling	50	3	0.0335398	1	ADCY2,ADCYAP1,MAPK7
GO:0019884	BP	antigen processing and presentation of exogenous antigen	45	3	0.0335658	1	HLA-DPB1,HLA-DRB1,PSME1
GO:0090272	BP	negative regulation of fibroblast growth factor production	5	1	0.033826	1	RGCC
GO:0050855	BP	regulation of B cell receptor signaling pathway	24	2	0.0338445	1	PRKCH,CD81
GO:0061646	BP	positive regulation of glutamate neurotransmitter secretion in response to membrane depolarization	2	1	0.0339131	1	DTNBP1
GO:0033233	BP	regulation of protein sumoylation	24	2	0.0339333	1	GNL3,UBE2I,HDAC4
GO:0052732	MF	phosphoethanolamine phosphatase activity	2	1	0.0340413	1	ALPL
GO:0015817	BP	histidine transport	2	1	0.0348676	1	SLC15A4
GO:0019348	BP	dolichol metabolic process	5	1	0.0349185	1	DPM2
GO:0034486	BP	vacuolar transmembrane transport	2	1	0.0349474	1	SLC15A4
GO:0090303	BP	positive regulation of wound healing	58	3	0.0360856	1	HBEGF,MIR451A,RREB1,SMOC2
GO:0010813	BP	neuropeptide catabolic process	2	1	0.0366556	1	ECE1
GO:0102148	MF	N-acetyl-beta-D-galactosaminidase activity	3	1	0.036973	1	HEXD
GO:0070430	BP	positive regulation of nucleotide-binding oligomerization domain containing 1 signaling pathway	3	1	0.0373692	1	SLC15A4
GO:0035711	BP	T-helper 1 cell activation	3	1	0.037516	1	TCIRG1
GO:0050854	BP	regulation of antigen receptor-mediated signaling pathway	66	3	0.037553	1	PRKCH,DGKZ,CD81
GO:0015840	BP	urea transport	7	1	0.0378598	1	SLC14A1
GO:0004962	MF	endothelin receptor activity	2	1	0.0379404	1	EDNRB
GO:0033883	MF	pyridoxal phosphatase activity	3	1	0.0379647	1	ALPL
GO:0015835	BP	peptidoglycan transport	3	1	0.0380827	1	SLC15A4
GO:0090716	BP	adaptive immune memory response	2	1	0.0381141	1	CD81
GO:1905674	BP	regulation of adaptive immune memory response	2	1	0.0381141	1	CD81
GO:0051047	BP	positive regulation of secretion	299	8	0.0384074	1	ADCYAP1,EDNRB,RGCC,HLA-DRB1,ANO1,MAP2K6,TTN,DTNBP1
GO:0000810	MF	diacylglycerol diphosphate phosphatase activity	3	1	0.0384444	1	PLPP5
GO:0120223	BP	larynx morphogenesis	2	1	0.0387826	1	FGF8
GO:0120224	BP	larynx development	2	1	0.0387826	1	FGF8
GO:0034159	BP	regulation of toll-like receptor 8 signaling pathway	3	1	0.0388827	1	SLC15A4
GO:0034161	BP	positive regulation of toll-like receptor 8 signaling pathway	3	1	0.0388827	1	SLC15A4
GO:0006030	BP	chitin metabolic process	6	1	0.0391157	1	CHI3L1
GO:0006032	BP	chitin catabolic process	6	1	0.0391157	1	CHI3L1
GO:0090200	BP	positive regulation of release of cytochrome c from mitochondria	26	2	0.0391162	1	BIK,HRK
GO:0071691	BP	cardiac muscle thin filament assembly	3	1	0.0392048	1	NEB
GO:0019789	MF	SUMO transferase activity	21	2	0.0392058	1	UBE2I,HDAC4
GO:0070516	CC	CAK-ERCC2 complex	4	1	0.0392115	1	ERCC2
GO:0043529	CC	GET complex	3	1	0.0392289	1	GET1
GO:1900533	BP	palmitic acid metabolic process	2	1	0.0394223	1	LOC344967
GO:1900535	BP	palmitic acid biosynthetic process	2	1	0.0394223	1	LOC344967
GO:0005775	CC	vacuolar lumen	171	5	0.0395424	1	ACAN,HSP90AA1,HSPG2,HYAL1,SDC2
GO:0033979	BP	box H/ACA RNA metabolic process	3	1	0.0397315	1	PARN
GO:0015837	BP	amine transport	100	4	0.0398548	1	CHRNA3,RHCG,SYT17,DTNBP1
GO:0021571	BP	rhombomere 5 development	3	1	0.0401492	1	HOXB1
GO:0007271	BP	synaptic transmission, cholinergic	29	2	0.0407591	1	CHRNA3,LAMA2
GO:0060084	BP	synaptic transmission involved in micturition	3	1	0.0407618	1	CHRNA3
GO:0042631	BP	cellular response to water deprivation	3	1	0.0408642	1	SIPA1
GO:0022603	BP	regulation of anatomical structure morphogenesis	963	21	0.0411604	1	CHI3L1,LZTS1,CHRNA3,LRG1,COL4A2,ISM1,DCC,EPHA7,FGF8,RGCC,HSPG2,HYAL1,JMJD8,SYT17,BTBD7,MAPK7,MIR451A,RREB1,SDC2,SMOC2,SLIT1,DTNBP1
GO:0007588	BP	excretion	65	3	0.0416705	1	CHRNA3,EDNRB,KCNMA1
GO:0019814	CC	immunoglobulin complex	7	1	0.0418506	1	PIGR
GO:0005891	CC	voltage-gated calcium channel complex	43	3	0.0419538	1	TMEM249,CACNA1C,CACNA2D4
GO:0030207	BP	chondroitin sulfate catabolic process	3	1	0.0420063	1	HYAL1
GO:0032989	BP	cellular component morphogenesis	747	19	0.0420341	1	LZTS1,CHRNA3,UNC5D,DCC,ECE1,EMX1,EPHA7,ERCC2,HSP90AA1,LAMA2,LAMB2,NEB,SYT17,PAK6,RREB1,SDC2,SLIT1,TTN,OBSCN,DTNBP1
GO:0016825	MF	hydrolase activity, acting on acid phosphorus-nitrogen bonds	3	1	0.0420865	1	ALPL
GO:0023061	BP	signal release	448	11	0.0421224	1	TCIRG1,CHRNA3,ADCYAP1,SELENOM,EDNRB,HLA-DRB1,SYT17,ANO1,MAP2K6,DTNBP1,LTBP4
GO:0070209	CC	ASTRA complex	3	1	0.0424805	1	TTI2
GO:0110078	CC	TTT complex	3	1	0.0424805	1	TTI2
GO:0034451	CC	centriolar satellite	107	4	0.042522	1	BBS5,DBH,CEP131,CCDC57
GO:0035783	BP	CD4-positive, alpha-beta T cell costimulation	3	1	0.0431578	1	CD81
GO:0042044	BP	fluid transport	31	2	0.0432213	1	EDNRB,SLC14A1
GO:0004376	MF	glycolipid mannosyltransferase activity	5	1	0.0436803	1	PIGV
GO:0007008	BP	outer mitochondrial membrane organization	5	1	0.0438402	1	HSP90AA1
GO:0045040	BP	protein insertion into mitochondrial outer membrane	5	1	0.0438402	1	HSP90AA1
GO:0070830	BP	bicellular tight junction assembly	67	3	0.0439824	1	PRKCH,TBCD,CLDN6
GO:0097018	BP	renal albumin absorption	3	1	0.0441189	1	EDNRB
GO:0035313	BP	wound healing, spreading of epidermal cells	20	2	0.0441663	1	HBEGF,RREB1
GO:0050857	BP	positive regulation of antigen receptor-mediated signaling pathway	26	2	0.0442789	1	PRKCH,CD81
GO:0060129	BP	thyroid-stimulating hormone-secreting cell differentiation	4	1	0.0443299	1	FGF8
GO:1903294	BP	regulation of glutamate secretion, neurotransmission	4	1	0.0447656	1	DTNBP1
GO:1903296	BP	positive regulation of glutamate secretion, neurotransmission	4	1	0.0447656	1	DTNBP1
GO:0009653	BP	anatomical structure morphogenesis	2720	49	0.0447845	1	USH1C,TCIRG1,CHI3L1,LZTS1,CHRNA3,LRG1,COL4A2,BBS5,UNC5D,ISM1,DCC,HBEGF,ECE1,EMX1,EPHA7,ERCC2,SDK1,FGF8,ALPL,NR5A2,ATG9B,RGCC,HOXB1,HSP90AA1,HSPG2,HYAL1,JMJD8,FMN1,LAMA2,LAMB2,NEB,NOTCH4,AMOTL2,SYT17,BTBD7,MAPK7,PAK6,MIR451A,RREB1,VPS52,SDC2,SMOC2,SLIT1,SPINT1,TBCD,TTN,CACNA1C,OBSCN,DTNBP1,CD81
GO:0097502	BP	mannosylation	34	2	0.0448113	1	PIGV,DPM2
GO:0042759	BP	long-chain fatty acid biosynthetic process	29	2	0.0452081	1	ACSBG1,LOC344967
GO:0071817	CC	MMXD complex	5	1	0.0452801	1	ERCC2
GO:0015333	MF	peptide:proton symporter activity	4	1	0.0452862	1	SLC15A4
GO:0071916	MF	dipeptide transmembrane transporter activity	4	1	0.0452862	1	SLC15A4
GO:0001525	BP	angiogenesis	596	13	0.045446	1	CHI3L1,LRG1,COL4A2,ISM1,FGF8,RGCC,HSPG2,HYAL1,JMJD8,NOTCH4,AMOTL2,MAPK7,MIR451A,SMOC2
GO:0045761	BP	regulation of adenylate cyclase activity	57	3	0.0463865	1	ADCYAP1,EDNRB,CACNA1C
GO:0006362	BP	transcription elongation from RNA polymerase I promoter	5	1	0.0469996	1	ERCC2
GO:0060560	BP	developmental growth involved in morphogenesis	232	8	0.0470777	1	DCC,EMX1,EPHA7,HSP90AA1,FMN1,LAMB2,SYT17,PAK6,SLIT1
GO:0001895	BP	retina homeostasis	74	3	0.0473646	1	USH1C,ZG16B,PIGR
GO:0033023	BP	mast cell homeostasis	3	1	0.0473899	1	SLC15A4
GO:0002399	BP	MHC class II protein complex assembly	14	2	0.047601	1	HLA-DPB1,HLA-DRB1
GO:0002503	BP	peptide antigen assembly with MHC class II protein complex	14	2	0.047601	1	HLA-DPB1,HLA-DRB1
GO:0140537	MF	transcription regulator activator activity	3	1	0.04775	1	BICRA
GO:0043473	BP	pigmentation	101	4	0.0481767	1	BBS5,EDNRB,DTNBP1,USP13
GO:1901529	BP	positive regulation of anion channel activity	4	1	0.0481836	1	TCAF1
GO:0030241	BP	skeletal muscle myosin thick filament assembly	3	1	0.048416	1	TTN
GO:0071688	BP	striated muscle myosin thick filament assembly	3	1	0.048416	1	TTN
GO:0090669	BP	telomerase RNA stabilization	4	1	0.0485278	1	PARN
GO:0060563	BP	neuroepithelial cell differentiation	24	2	0.0488207	1	EMX1,FGF8
GO:0005853	CC	eukaryotic translation elongation factor 1 complex	4	1	0.049016	1	EEF1A2
GO:0006842	BP	tricarboxylic acid transport	4	1	0.0492283	1	SFXN5
GO:0015137	MF	citrate transmembrane transporter activity	4	1	0.0492283	1	SFXN5
GO:0015142	MF	tricarboxylic acid transmembrane transporter activity	4	1	0.0492283	1	SFXN5
GO:0015746	BP	citrate transport	4	1	0.0492283	1	SFXN5
GO:0004563	MF	beta-N-acetylhexosaminidase activity	5	1	0.0495493	1	HEXD
GO:0033142	MF	nuclear progesterone receptor binding	2	1	0.0495675	1	TRERF1
GO:0042613	CC	MHC class II protein complex	15	2	0.0495916	1	HLA-DPB1,HLA-DRB1
GO:0034158	BP	toll-like receptor 8 signaling pathway	5	1	0.049737	1	SLC15A4

## Sheet: FVC
GO	ONTOLOGY	TERM	N	DE	P.DE	FDR	SigGenesInSet
GO:0090277	BP	positive regulation of peptide hormone secretion	91	6	0.000588464	1	ADCYAP1,ABAT,MYRIP,ANO1,TRPM2,RPH3AL
GO:0002793	BP	positive regulation of peptide secretion	93	6	0.000633735	1	ADCYAP1,ABAT,MYRIP,ANO1,TRPM2,RPH3AL
GO:0000506	CC	glycosylphosphatidylinositol-N-acetylglucosaminyltransferase (GPI-GnT) complex	7	2	0.000866502	1	PIGY,DPM2
GO:0032024	BP	positive regulation of insulin secretion	67	5	0.00143953	1	ABAT,MYRIP,ANO1,TRPM2,RPH3AL
GO:0051482	BP	positive regulation of cytosolic calcium ion concentration involved in phospholipase C-activating G protein-coupled signaling pathway	30	3	0.00144978	1	GPR17,GPR35,GRM1,CALCA
GO:0008307	MF	structural constituent of muscle	42	4	0.00155472	1	SYNM,PLEC,TTN,OBSCN
GO:0046887	BP	positive regulation of hormone secretion	121	6	0.00185574	1	ADCYAP1,ABAT,MYRIP,ANO1,TRPM2,RPH3AL
GO:0030545	MF	signaling receptor regulator activity	505	11	0.00216753	1	ADCYAP1,NRG4,GPHA2,EPHA7,FGF8,IGF2,JAG2,LYNX1,INS-IGF2,WNT1,CALCA,CRLF1
GO:0007200	BP	phospholipase C-activating G protein-coupled receptor signaling pathway	100	5	0.00225429	1	NMUR1,GPR17,GPR35,GRM1,ANO1,CALCA
GO:1903532	BP	positive regulation of secretion by cell	273	9	0.00228822	1	ADCYAP1,ABAT,MYRIP,RGCC,ANO1,MAP2K6,TRPM2,TTN,RPH3AL
GO:0036128	CC	CatSper complex	12	2	0.00254847	1	TMEM249,CATSPER4
GO:0050714	BP	positive regulation of protein secretion	128	6	0.00256882	1	ABAT,MYRIP,ANO1,TRPM2,TTN,RPH3AL
GO:0051716	BP	cellular response to stimulus	7143	86	0.00264165	1	NMUR1,FBXO32,ADCYAP1,MRGPRE,UNC5D,NRG4,DBH,DCC,GPHA2,ABAT,FBXO45,EPHA7,EPHB2,ERCC2,FGF8,RASA3,ATF6,MCF2L,DDAH2,ALPL,NR5A2,AUTS2,ZBTB20,GPR17,TREML4,GPR35,GPT,RGCC,KLF15,GRM1,GSTM1,TFPT,HLA-DPB1,IGF2,INPP5A,IRAK2,ITGA1,JAG2,ASB18,MAN1A1,MCC,ADAM11,MSRA,NPTX2,PKD1,PLEC,KCNK10,GDAP1,TOLLIP,ANO1,RNF220,LIMS2,RADIL,MAP2K6,XAB2,CAMK1D,NDRG3,PTPRN2,BCL6,BIK,PRDM14,SMOC2,SIPA1,WNK1,LYNX1,SPINT1,MIR92B,TL…
GO:0050896	BP	response to stimulus	8463	97	0.00300959	1	CDH4,NMUR1,FBXO32,ADCYAP1,MRGPRE,CLPS,UNC5D,NRG4,CARMIL2,DBH,DCC,GPHA2,ABAT,FBXO45,EPHA7,EPHB2,CLN8,ERCC2,FGF8,RASA3,ATF6,MCF2L,DDAH2,ALPL,NR5A2,AUTS2,ZBTB20,GPR17,TREML4,GPR35,GPT,RGCC,KLF15,GRM1,GSTM1,TFPT,VSX1,HLA-DPB1,HSPG2,IGF2,INPP5A,IRAK2,ITGA1,JAG2,ASB18,MAN1A1,MCC,ADAM11,MSRA,NPTX2,PKD1,PLEC,KCNK10,GDAP1,TOLLIP,ANO1,RNF220,LIMS2,RADIL,MAP2K6,XAB2,ADAMTS9,CAMK1D,NDRG3,PTPRN2,BCL6,BIK,PRDM…
GO:0048018	MF	receptor ligand activity	465	10	0.00323289	1	ADCYAP1,NRG4,GPHA2,EPHA7,FGF8,IGF2,JAG2,INS-IGF2,WNT1,CALCA,CRLF1
GO:0010592	BP	positive regulation of lamellipodium assembly	28	3	0.00338994	1	CARMIL2,AUTS2,WNT1
GO:0014877	BP	response to muscle inactivity involved in regulation of muscle adaptation	8	2	0.00356196	1	FBXO32,HDAC4
GO:0014894	BP	response to denervation involved in regulation of muscle adaptation	8	2	0.00356196	1	FBXO32,HDAC4
GO:0071462	BP	cellular response to water stimulus	7	2	0.0037434	1	PLEC,SIPA1
GO:0060386	BP	synapse assembly involved in innervation	1	1	0.00382866	1	FBXO45
GO:0042133	BP	neurotransmitter metabolic process	28	3	0.00386048	1	DBH,ABAT,DAGLA
GO:0030546	MF	signaling receptor activator activity	472	10	0.00398911	1	ADCYAP1,NRG4,GPHA2,EPHA7,FGF8,IGF2,JAG2,INS-IGF2,WNT1,CALCA,CRLF1
GO:0030917	BP	midbrain-hindbrain boundary development	6	2	0.00405856	1	FGF8,WNT1
GO:1904456	BP	negative regulation of neuronal action potential	1	1	0.00408499	1	GPR35
GO:0014870	BP	response to muscle inactivity	9	2	0.00408932	1	FBXO32,HDAC4
GO:0001100	BP	negative regulation of exit from mitosis	1	1	0.00418851	1	RGCC
GO:0051047	BP	positive regulation of secretion	299	9	0.00423368	1	ADCYAP1,ABAT,MYRIP,RGCC,ANO1,MAP2K6,TRPM2,TTN,RPH3AL
GO:0090133	BP	mesendoderm migration	1	1	0.00484678	1	FGF8
GO:0090134	BP	cell migration involved in mesendoderm migration	1	1	0.00484678	1	FGF8
GO:0014874	BP	response to stimulus involved in regulation of muscle adaptation	13	2	0.00539186	1	FBXO32,HDAC4
GO:0051056	BP	regulation of small GTPase mediated signal transduction	292	10	0.00543497	1	EPHB2,RASA3,MCF2L,AUTS2,GPR17,GPR35,BCL6,SIPA1,OBSCN,CGNL1,IQSEC1
GO:0048821	BP	erythrocyte development	37	3	0.00573394	1	MAEA,ERCC2,BCL6
GO:0051058	BP	negative regulation of small GTPase mediated signal transduction	55	4	0.00578119	1	EPHB2,RASA3,BCL6,CGNL1
GO:0006283	BP	transcription-coupled nucleotide-excision repair	9	2	0.00578225	1	ERCC2,XAB2
GO:0005179	MF	hormone activity	118	4	0.00598322	1	ADCYAP1,GPHA2,IGF2,INS-IGF2,CALCA
GO:0045104	BP	intermediate filament cytoskeleton organization	88	4	0.0060041	1	CLN8,SYNM,PLEC,BFSP1
GO:0030073	BP	insulin secretion	178	7	0.00605683	1	ADCYAP1,ABAT,MYRIP,ANO1,PTPRN2,TRPM2,RPH3AL
GO:0014854	BP	response to inactivity	12	2	0.00607162	1	FBXO32,HDAC4
GO:0045103	BP	intermediate filament-based process	89	4	0.00612515	1	CLN8,SYNM,PLEC,BFSP1
GO:0005042	MF	netrin receptor activity	6	2	0.006323	1	UNC5D,DCC
GO:0005149	MF	interleukin-1 receptor binding	17	2	0.00637834	1	TOLLIP,TLR5
GO:1905898	BP	positive regulation of response to endoplasmic reticulum stress	35	3	0.00638648	1	ATF6,RNFT2,USP13
GO:0033235	BP	positive regulation of protein sumoylation	12	2	0.00654874	1	TOLLIP,HDAC4
GO:0070938	CC	contractile ring	10	2	0.00682009	1	MAEA,UTRN
GO:0042492	BP	gamma-delta T cell differentiation	13	2	0.00750079	1	JAG2,SOX13
GO:0042309	BP	homoiothermy	2	1	0.00777656	1	DBH
GO:0014866	BP	skeletal myofibril assembly	9	2	0.00792872	1	PLEC,TTN
GO:0021903	BP	rostrocaudal neural tube patterning	9	2	0.0082222	1	FGF8,WNT1
GO:0120193	BP	tight junction organization	79	4	0.00837326	1	EPHB2,CLDN11,PLEC,CLDN6
GO:0021754	BP	facial nucleus development	2	1	0.00855825	1	HOXB1
GO:0046578	BP	regulation of Ras protein signal transduction	182	7	0.00903145	1	EPHB2,RASA3,MCF2L,AUTS2,GPR17,GPR35,BCL6,IQSEC1
GO:0002755	BP	MyD88-dependent toll-like receptor signaling pathway	24	2	0.00968888	1	IRAK2,TLR5
GO:0016338	BP	calcium-independent cell-cell adhesion via plasma membrane cell-adhesion molecules	23	2	0.0100035	1	CLDN11,CLDN6
GO:1902745	BP	positive regulation of lamellipodium organization	36	3	0.0103369	1	CARMIL2,AUTS2,WNT1
GO:0021952	BP	central nervous system projection neuron axonogenesis	26	3	0.0104937	1	DCC,FBXO45,EPHB2
GO:0008046	MF	axon guidance receptor activity	9	2	0.0105008	1	EPHA7,EPHB2
GO:0031531	MF	thyrotropin-releasing hormone receptor binding	3	1	0.0108675	1	GPHA2
GO:0021532	BP	neural tube patterning	36	3	0.0108884	1	FGF8,RNF220,WNT1
GO:0022408	BP	negative regulation of cell-cell adhesion	195	6	0.0110584	1	ABAT,RGCC,BCL6,WNK1,WNT1,MAD1L1
GO:0051428	MF	peptide hormone receptor binding	19	2	0.0113172	1	ADCYAP1,GPHA2
GO:0010591	BP	regulation of lamellipodium assembly	41	3	0.0114272	1	CARMIL2,AUTS2,WNT1
GO:0004500	MF	dopamine beta-monooxygenase activity	3	1	0.0115129	1	DBH
GO:0006589	BP	octopamine biosynthetic process	3	1	0.0115129	1	DBH
GO:0046333	BP	octopamine metabolic process	3	1	0.0115129	1	DBH
GO:0030595	BP	leukocyte chemotaxis	231	6	0.0115865	1	ITGA1,PLEC,CAMK1D,WNK1,TRPM2,CALCA
GO:0033185	CC	dolichol-phosphate-mannose synthase complex	3	1	0.0116469	1	DPM2
GO:0021510	BP	spinal cord development	99	5	0.011939	1	DCC,CLN8,ERCC2,PKD1,WNT1,SOX13
GO:0048671	BP	negative regulation of collateral sprouting	9	2	0.0129098	1	DCC,EPHA7
GO:0043249	BP	erythrocyte maturation	16	2	0.0129214	1	MAEA,ERCC2
GO:0030032	BP	lamellipodium assembly	71	4	0.0136428	1	CARMIL2,AUTS2,WNT1,ABLIM2
GO:0030072	BP	peptide hormone secretion	219	7	0.0136459	1	ADCYAP1,ABAT,MYRIP,ANO1,PTPRN2,TRPM2,RPH3AL
GO:0009415	BP	response to water	13	2	0.0138937	1	PLEC,SIPA1
GO:0051938	BP	L-glutamate import	16	2	0.014225	1	CLN8,GRM1
GO:0098712	BP	L-glutamate import across plasma membrane	16	2	0.014225	1	CLN8,GRM1
GO:0097228	CC	sperm principal piece	27	2	0.0143389	1	CATSPER4,SPAG6
GO:0045214	BP	sarcomere organization	43	3	0.0145217	1	PLEC,TTN,OBSCN
GO:0089718	BP	amino acid import across plasma membrane	45	3	0.0145625	1	CLN8,GRM1,SLC7A5
GO:1904294	BP	positive regulation of ERAD pathway	14	2	0.0147567	1	RNFT2,USP13
GO:0021576	BP	hindbrain formation	1	1	0.0148974	1	WNT1
GO:0021588	BP	cerebellum formation	1	1	0.0148974	1	WNT1
GO:0021732	BP	midbrain-hindbrain boundary maturation	1	1	0.0148974	1	WNT1
GO:0022004	BP	midbrain-hindbrain boundary maturation during brain development	1	1	0.0148974	1	WNT1
GO:0009914	BP	hormone transport	288	8	0.0149323	1	ADCYAP1,ABAT,MYRIP,ANO1,PTPRN2,TRPM2,SLC7A5,RPH3AL
GO:0002790	BP	peptide secretion	224	7	0.0151466	1	ADCYAP1,ABAT,MYRIP,ANO1,PTPRN2,TRPM2,RPH3AL
GO:0008078	BP	mesodermal cell migration	3	1	0.0151919	1	FGF8
GO:0060128	BP	corticotropin hormone secreting cell differentiation	3	1	0.0159081	1	FGF8
GO:0042136	BP	neurotransmitter biosynthetic process	14	2	0.0159211	1	DBH,DAGLA
GO:0098609	BP	cell-cell adhesion	914	18	0.0161026	1	CDH4,UNC5D,DCC,ABAT,EPHA7,RGCC,HLA-DPB1,IGF2,ITGA1,AMIGO3,CLDN11,PKD1,LIMS2,BCL6,WNK1,WNT1,MAD1L1,OBSCN,CLDN6,SOX13
GO:0045951	BP	positive regulation of mitotic recombination	1	1	0.0164618	1	ERCC2
GO:1903893	BP	positive regulation of ATF6-mediated unfolded protein response	1	1	0.0168035	1	ATF6
GO:0007346	BP	regulation of mitotic cell cycle	477	10	0.0168134	1	MAEA,ERCC2,FGF8,RGCC,IGF2,HECA,PKD1,BCL6,SMOC2,MAD1L1,CDK11B
GO:0008483	MF	transaminase activity	23	2	0.0169948	1	ABAT,GPT
GO:0021955	BP	central nervous system neuron axonogenesis	35	3	0.0170103	1	DCC,FBXO45,EPHB2
GO:0017166	MF	vinculin binding	12	2	0.0170751	1	SYNM,UTRN
GO:0021570	BP	rhombomere 4 development	2	1	0.0171775	1	HOXB1
GO:0018916	BP	nitrobenzene metabolic process	4	1	0.0172276	1	GSTM1
GO:0007162	BP	negative regulation of cell adhesion	301	8	0.0175254	1	ABAT,EPHB2,RGCC,BCL6,SIPA1,WNK1,WNT1,MAD1L1
GO:0001607	MF	neuromedin U receptor activity	2	1	0.0176019	1	NMUR1
GO:0042924	MF	neuromedin U binding	2	1	0.0176019	1	NMUR1
GO:0006506	BP	GPI anchor biosynthetic process	31	2	0.0177707	1	PIGY,DPM2
GO:0016769	MF	transferase activity, transferring nitrogenous groups	24	2	0.017808	1	ABAT,GPT
GO:0010818	BP	T cell chemotaxis	28	2	0.0181616	1	PLEC,WNK1
GO:0034972	BP	histone H3-R26 methylation	1	1	0.0181663	1	PRDM14
GO:0060817	BP	inactivation of paternal X chromosome	1	1	0.0181663	1	PRDM14
GO:1904106	BP	protein localization to microvillus	2	1	0.0183378	1	USH1C
GO:0002221	BP	pattern recognition receptor signaling pathway	172	5	0.0183391	1	TREML4,IRAK2,MAP2K6,TLR5,ALPK1
GO:0038007	BP	netrin-activated signaling pathway	10	2	0.0184146	1	UNC5D,DCC
GO:0006505	BP	GPI anchor metabolic process	32	2	0.0185188	1	PIGY,DPM2
GO:0035315	BP	hair cell differentiation	47	3	0.0187822	1	USH1C,ERCC2,JAG2
GO:0090276	BP	regulation of peptide hormone secretion	176	6	0.0188181	1	ADCYAP1,ABAT,MYRIP,ANO1,TRPM2,RPH3AL
GO:0003331	BP	positive regulation of extracellular matrix constituent secretion	5	1	0.0191319	1	RGCC
GO:1990733	CC	titin-telethonin complex	2	1	0.0191564	1	TTN
GO:0001659	BP	temperature homeostasis	177	6	0.0191814	1	ADCYAP1,DBH,ABAT,ALPL,MAP2K6,TRPM2
GO:0016715	MF	oxidoreductase activity, acting on paired donors, with incorporation or reduction of molecular oxygen, reduced ascorbate as one donor, and incorporation of one atom of oxygen	5	1	0.0194784	1	DBH
GO:0002791	BP	regulation of peptide secretion	179	6	0.0195848	1	ADCYAP1,ABAT,MYRIP,ANO1,TRPM2,RPH3AL
GO:0071034	BP	CUT catabolic process	4	1	0.019589	1	EXOSC2
GO:0071043	BP	CUT metabolic process	4	1	0.019589	1	EXOSC2
GO:1904292	BP	regulation of ERAD pathway	20	2	0.0196564	1	RNFT2,USP13
GO:1901685	BP	glutathione derivative metabolic process	4	1	0.0196923	1	GSTM1
GO:1901687	BP	glutathione derivative biosynthetic process	4	1	0.0196923	1	GSTM1
GO:0033633	BP	negative regulation of cell-cell adhesion mediated by integrin	2	1	0.0198712	1	WNK1
GO:0060326	BP	cell chemotaxis	304	7	0.0200587	1	ITGA1,PLEC,CAMK1D,SMOC2,WNK1,TRPM2,CALCA
GO:0046629	BP	gamma-delta T cell activation	20	2	0.020069	1	JAG2,SOX13
GO:0090087	BP	regulation of peptide transport	182	6	0.0201559	1	ADCYAP1,ABAT,MYRIP,ANO1,TRPM2,RPH3AL
GO:0000717	BP	nucleotide-excision repair, DNA duplex unwinding	2	1	0.0206877	1	ERCC2
GO:0006865	BP	amino acid transport	145	5	0.0209088	1	ABAT,CLN8,GRM1,SLC7A5,SFXN5
GO:0034466	CC	chromaffin granule lumen	2	1	0.0211246	1	DBH
GO:1901214	BP	regulation of neuron death	312	8	0.0212727	1	DCC,EPHA7,FGF8,INPP5A,ITGA1,TRPM2,WNT1,CRLF1
GO:0016521	MF	pituitary adenylate cyclase activating polypeptide activity	1	1	0.0213268	1	ADCYAP1
GO:0031858	MF	pituitary adenylate cyclase-activating polypeptide receptor binding	1	1	0.0213268	1	ADCYAP1
GO:0043090	BP	amino acid import	53	3	0.0214267	1	CLN8,GRM1,SLC7A5
GO:0038038	CC	G protein-coupled receptor homodimeric complex	1	1	0.0214363	1	GRM1
GO:0098872	MF	G protein-coupled neurotransmitter receptor activity involved in regulation of postsynaptic cytosolic calcium ion concentration	1	1	0.0214363	1	GRM1
GO:0050965	BP	detection of temperature stimulus involved in sensory perception of pain	16	2	0.0214723	1	ANO1,CALCA
GO:0120032	BP	regulation of plasma membrane bounded cell projection assembly	190	6	0.02149	1	SEPTIN9,CARMIL2,EPHB2,AUTS2,TRPM2,WNT1
GO:0070498	BP	interleukin-1-mediated signaling pathway	30	2	0.0218673	1	IRAK2,TOLLIP
GO:0060491	BP	regulation of cell projection assembly	192	6	0.0226996	1	SEPTIN9,CARMIL2,EPHB2,AUTS2,TRPM2,WNT1
GO:0048769	BP	sarcomerogenesis	3	1	0.0229005	1	TTN
GO:0019348	BP	dolichol metabolic process	5	1	0.0229343	1	DPM2
GO:0045111	CC	intermediate filament cytoskeleton	236	5	0.0231003	1	CARMIL2,SYNM,CLDN11,PLEC,BFSP1
GO:0050187	MF	phosphoamidase activity	1	1	0.023206	1	ALPL
GO:0071529	BP	cementum mineralization	1	1	0.023206	1	ALPL
GO:0046580	BP	negative regulation of Ras protein signal transduction	48	3	0.0233132	1	EPHB2,RASA3,BCL6
GO:0033233	BP	regulation of protein sumoylation	24	2	0.0234672	1	TOLLIP,HDAC4
GO:0051410	BP	detoxification of nitrogen compound	5	1	0.0236283	1	GSTM1
GO:0070458	BP	cellular detoxification of nitrogen compound	5	1	0.0236283	1	GSTM1
GO:0072571	MF	mono-ADP-D-ribose binding	1	1	0.0237043	1	TRPM2
GO:0003867	MF	4-aminobutyrate transaminase activity	1	1	0.0238718	1	ABAT
GO:0032144	CC	4-aminobutyrate transaminase complex	1	1	0.0238718	1	ABAT
GO:0032145	MF	succinate-semialdehyde dehydrogenase binding	1	1	0.0238718	1	ABAT
GO:0034386	MF	4-aminobutyrate:2-oxoglutarate transaminase activity	1	1	0.0238718	1	ABAT
GO:0047298	MF	(S)-3-amino-2-methylpropionate transaminase activity	1	1	0.0238718	1	ABAT
GO:1902722	BP	positive regulation of prolactin secretion	1	1	0.0238718	1	ABAT
GO:0000349	BP	generation of catalytic spliceosome for first transesterification step	2	1	0.02389	1	XAB2
GO:0006516	BP	glycoprotein catabolic process	27	2	0.024231	1	MAN1A1,ADAMTS9
GO:0015833	BP	peptide transport	248	7	0.0244444	1	ADCYAP1,ABAT,MYRIP,ANO1,PTPRN2,TRPM2,RPH3AL
GO:0001827	BP	inner cell mass cell fate commitment	2	1	0.0245217	1	PRDM14
GO:0001306	BP	age-dependent response to oxidative stress	2	1	0.0246118	1	CLN8
GO:0007571	BP	age-dependent general metabolic decline	2	1	0.0246118	1	CLN8
GO:0097058	CC	CRLF-CLCF1 complex	2	1	0.0246674	1	CRLF1
GO:0038116	BP	chemokine (C-C motif) ligand 21 signaling pathway	4	1	0.0247273	1	WNK1
GO:0044313	BP	protein K6-linked deubiquitination	3	1	0.0250453	1	USP13
GO:0090272	BP	negative regulation of fibroblast growth factor production	5	1	0.0252178	1	RGCC
GO:0001984	BP	artery vasodilation involved in baroreceptor response to increased systemic arterial blood pressure	1	1	0.025429	1	CALCA
GO:0034665	CC	integrin alpha1-beta1 complex	2	1	0.0256177	1	ITGA1
GO:0106028	BP	neuron projection retraction	1	1	0.025861	1	EPHB2
GO:0003012	BP	muscle system process	445	10	0.0260854	1	NMUR1,FBXO32,ABAT,SYNM,KLF15,MAP2K6,TTN,UTRN,CALCA,HDAC4
GO:0035497	MF	cAMP response element binding	17	2	0.0260922	1	ATF6,CREB5
GO:0055026	BP	negative regulation of cardiac muscle tissue development	2	1	0.0261253	1	FGF8
GO:1990134	BP	epithelial cell apoptotic process involved in palatal shelf morphogenesis	1	1	0.02614	1	JAG2
GO:0043034	CC	costamere	16	2	0.0266824	1	SYNM,PLEC
GO:1903203	BP	regulation of oxidative stress-induced neuron death	29	2	0.0267785	1	TRPM2,WNT1
GO:1902576	BP	negative regulation of nuclear cell cycle DNA replication	1	1	0.026818	1	BCL6
GO:1903464	BP	negative regulation of mitotic cell cycle DNA replication	1	1	0.026818	1	BCL6
GO:0034123	BP	positive regulation of toll-like receptor signaling pathway	28	2	0.0268489	1	TREML4,TLR5
GO:0031501	CC	mannosyltransferase complex	4	1	0.0274136	1	DPM2
GO:0071029	BP	nuclear ncRNA surveillance	6	1	0.027573	1	EXOSC2
GO:0071035	BP	nuclear polyadenylation-dependent rRNA catabolic process	6	1	0.027573	1	EXOSC2
GO:0071038	BP	nuclear polyadenylation-dependent tRNA catabolic process	6	1	0.027573	1	EXOSC2
GO:0071046	BP	nuclear polyadenylation-dependent ncRNA catabolic process	6	1	0.027573	1	EXOSC2
GO:0106354	BP	tRNA surveillance	6	1	0.027573	1	EXOSC2
GO:0097581	BP	lamellipodium organization	89	4	0.027753	1	CARMIL2,AUTS2,WNT1,ABLIM2
GO:0072570	MF	ADP-D-ribose binding	2	1	0.0277531	1	TRPM2
GO:0050961	BP	detection of temperature stimulus involved in sensory perception	19	2	0.0278727	1	ANO1,CALCA
GO:0048871	BP	multicellular organismal homeostasis	517	11	0.0280672	1	USH1C,ADCYAP1,DBH,ABAT,CLN8,ALPL,PLEC,MAP2K6,PRDM14,TRPM2,CALCA
GO:0009450	BP	gamma-aminobutyric acid catabolic process	2	1	0.0281362	1	ABAT
GO:0009306	BP	protein secretion	345	8	0.028175	1	ADCYAP1,ABAT,MYRIP,ANO1,PTPRN2,TRPM2,TTN,RPH3AL
GO:0140560	MF	xylosyl alpha-1,3-xylosyltransferase activity	1	1	0.0282385	1	XXYLT1
GO:0033744	MF	L-methionine:thioredoxin-disulfide S-oxidoreductase activity	1	1	0.0282706	1	MSRA
GO:0036456	MF	L-methionine-(S)-S-oxide reductase activity	1	1	0.0282706	1	MSRA
GO:0035592	BP	establishment of protein localization to extracellular region	346	8	0.0282883	1	ADCYAP1,ABAT,MYRIP,ANO1,PTPRN2,TRPM2,TTN,RPH3AL
GO:1902743	BP	regulation of lamellipodium organization	53	3	0.0284315	1	CARMIL2,AUTS2,WNT1
GO:0070516	CC	CAK-ERCC2 complex	4	1	0.0284725	1	ERCC2
GO:2000689	BP	actomyosin contractile ring assembly actin filament organization	1	1	0.0288577	1	PLEC
GO:1990706	CC	MAD1 complex	1	1	0.02911	1	MAD1L1
GO:0097022	BP	lymphocyte migration into lymph node	4	1	0.0293743	1	WNK1
GO:0060053	CC	neurofilament cytoskeleton	2	1	0.0296474	1	SYNM
GO:0052732	MF	phosphoethanolamine phosphatase activity	2	1	0.0299295	1	ALPL
GO:0007190	BP	activation of adenylate cyclase activity	29	2	0.0302022	1	ADCYAP1,CALCA
GO:0032764	BP	negative regulation of mast cell cytokine production	2	1	0.0303722	1	BCL6
GO:0033883	MF	pyridoxal phosphatase activity	3	1	0.0305309	1	ALPL
GO:0120034	BP	positive regulation of plasma membrane bounded cell projection assembly	105	4	0.030549	1	SEPTIN9,CARMIL2,AUTS2,WNT1
GO:0043529	CC	GET complex	3	1	0.0307642	1	GET1
GO:0034475	BP	U4 snRNA 3'-end processing	8	1	0.0308208	1	EXOSC2
GO:0051427	MF	hormone receptor binding	32	2	0.0308714	1	ADCYAP1,GPHA2
GO:0015196	MF	L-tryptophan transmembrane transporter activity	2	1	0.0309712	1	SLC7A5
GO:1904556	BP	L-tryptophan transmembrane transport	2	1	0.0309712	1	SLC7A5
GO:2001045	BP	negative regulation of integrin-mediated signaling pathway	4	1	0.0311662	1	MIR92B
GO:0061528	BP	aspartate secretion	2	1	0.0311946	1	ABAT
GO:1904448	BP	regulation of aspartate secretion	2	1	0.0311946	1	ABAT
GO:1904450	BP	positive regulation of aspartate secretion	2	1	0.0311946	1	ABAT
GO:0015807	BP	L-amino acid transport	69	3	0.0316222	1	CLN8,GRM1,SLC7A5
GO:0030718	BP	germ-line stem cell population maintenance	3	1	0.0317815	1	PRDM14
GO:0042631	BP	cellular response to water deprivation	3	1	0.0320761	1	SIPA1
GO:1902475	BP	L-alpha-amino acid transmembrane transport	67	3	0.0321255	1	CLN8,GRM1,SLC7A5
GO:0008113	MF	peptide-methionine (S)-S-oxide reductase activity	2	1	0.0322383	1	MSRA
GO:0036520	BP	astrocyte-dopaminergic neuron signaling	3	1	0.0322409	1	WNT1
GO:0036475	BP	neuron death in response to oxidative stress	33	2	0.0323518	1	TRPM2,WNT1
GO:0071817	CC	MMXD complex	5	1	0.0325905	1	ERCC2
GO:0120223	BP	larynx morphogenesis	2	1	0.0326162	1	FGF8
GO:0120224	BP	larynx development	2	1	0.0326162	1	FGF8
GO:0043634	BP	polyadenylation-dependent ncRNA catabolic process	7	1	0.0326186	1	EXOSC2
GO:0071692	BP	protein localization to extracellular region	353	8	0.0326332	1	ADCYAP1,ABAT,MYRIP,ANO1,PTPRN2,TRPM2,TTN,RPH3AL
GO:0005150	MF	interleukin-1, type I receptor binding	2	1	0.0327963	1	TOLLIP
GO:0046579	BP	positive regulation of Ras protein signal transduction	59	3	0.0328901	1	MCF2L,AUTS2,GPR17,GPR35
GO:0021571	BP	rhombomere 5 development	3	1	0.0329022	1	HOXB1
GO:2000983	BP	regulation of ATP citrate synthase activity	2	1	0.0330482	1	PLEC
GO:0042439	BP	ethanolamine-containing compound metabolic process	8	1	0.0330707	1	DBH
GO:0098839	CC	postsynaptic density membrane	89	4	0.0331579	1	DCC,EPHA7,GRM1,DAGLA
GO:1990728	CC	mitotic spindle assembly checkpoint MAD1-MAD2 complex	2	1	0.033188	1	MAD1L1
GO:0007155	BP	cell adhesion	1491	25	0.0332066	1	CDH4,MAEA,UNC5D,DCC,ABAT,EPHA7,EPHB2,RGCC,HLA-DPB1,IGF2,ITGA1,JAG2,AMIGO3,CLDN11,PKD1,LIMS2,RADIL,ADAMTS9,BCL6,SIPA1,WNK1,UTRN,WNT1,MAD1L1,OBSCN,CLDN6,SOX13
GO:0007216	BP	G protein-coupled glutamate receptor signaling pathway	15	2	0.0333171	1	GRM1,DAGLA
GO:0005882	CC	intermediate filament	195	4	0.0341237	1	SYNM,CLDN11,PLEC,BFSP1
GO:0120192	BP	tight junction assembly	73	3	0.0341338	1	EPHB2,CLDN11,CLDN6
GO:0004021	MF	L-alanine:2-oxoglutarate aminotransferase activity	2	1	0.0343048	1	GPT
GO:0047635	MF	alanine-oxo-acid transaminase activity	2	1	0.0343048	1	GPT
GO:0015800	BP	acidic amino acid transport	63	3	0.0345037	1	ABAT,CLN8,GRM1
GO:1903463	BP	regulation of mitotic cell cycle DNA replication	2	1	0.0346029	1	BCL6
GO:0007165	BP	signal transduction	5728	67	0.0346373	1	NMUR1,ADCYAP1,MRGPRE,UNC5D,NRG4,DBH,DCC,GPHA2,ABAT,EPHA7,EPHB2,FGF8,RASA3,ATF6,MCF2L,DDAH2,NR5A2,AUTS2,GPR17,TREML4,GPR35,KLF15,GRM1,TFPT,HLA-DPB1,IGF2,INPP5A,IRAK2,ITGA1,JAG2,ASB18,MCC,ADAM11,NPTX2,PKD1,KCNK10,TOLLIP,ANO1,RNF220,LIMS2,RADIL,MAP2K6,NDRG3,BCL6,BIK,PRDM14,SMOC2,SIPA1,WNK1,LYNX1,MIR92B,TLR5,TRPM2,INS-IGF2,TTN,DAGLA,WNT1,OR52N1,CALCA,ALPK1,RUFY1,MAD1L1,OBSCN,CGNL1,CRLF1,STK17A,RPH3AL…
GO:0007264	BP	small GTPase mediated signal transduction	493	11	0.034664	1	EPHB2,RASA3,MCF2L,AUTS2,GPR17,GPR35,BCL6,SIPA1,RUFY1,OBSCN,CGNL1,IQSEC1
GO:0048294	BP	negative regulation of isotype switching to IgE isotypes	3	1	0.0348975	1	BCL6
GO:0016825	MF	hydrolase activity, acting on acid phosphorus-nitrogen bonds	3	1	0.035023	1	ALPL
GO:0060129	BP	thyroid-stimulating hormone-secreting cell differentiation	4	1	0.0353041	1	FGF8
GO:0032094	BP	response to food	35	2	0.0355228	1	CLPS,PLEC
GO:0050796	BP	regulation of insulin secretion	146	5	0.0356086	1	ABAT,MYRIP,ANO1,TRPM2,RPH3AL
GO:0046942	BP	carboxylic acid transport	277	6	0.0356503	1	ABAT,CLN8,GRM1,MAP2K6,SLC7A5,SFXN5
GO:0001978	BP	regulation of systemic arterial blood pressure by carotid sinus baroreceptor feedback	2	1	0.0361205	1	CALCA
GO:0001983	BP	baroreceptor response to increased systemic arterial blood pressure	2	1	0.0361205	1	CALCA
GO:0006362	BP	transcription elongation from RNA polymerase I promoter	5	1	0.0361745	1	ERCC2
GO:0002522	BP	leukocyte migration involved in immune response	3	1	0.0363297	1	PLEC
GO:0046879	BP	hormone secretion	279	7	0.0364339	1	ADCYAP1,ABAT,MYRIP,ANO1,PTPRN2,TRPM2,RPH3AL
GO:0015278	MF	calcium-release channel activity	17	2	0.0365162	1	RASA3,TRPM2
GO:0048469	BP	cell maturation	180	5	0.0365905	1	MAEA,ERCC2,VSX1,CATSPER4,BFSP1
GO:0042886	BP	amide transport	285	7	0.0366388	1	ADCYAP1,ABAT,MYRIP,ANO1,PTPRN2,TRPM2,RPH3AL
GO:0043633	BP	polyadenylation-dependent RNA catabolic process	8	1	0.036857	1	EXOSC2
GO:0031716	MF	calcitonin receptor binding	2	1	0.0370198	1	CALCA
GO:0034146	BP	toll-like receptor 5 signaling pathway	2	1	0.0370252	1	TLR5
GO:0048822	BP	enucleate erythrocyte development	3	1	0.0370859	1	MAEA
GO:0005005	MF	transmembrane-ephrin receptor activity	17	2	0.0372328	1	EPHA7,EPHB2
GO:0017176	MF	phosphatidylinositol N-acetylglucosaminyltransferase activity	5	1	0.0375247	1	PIGY
GO:0021551	BP	central nervous system morphogenesis	2	1	0.0376156	1	WNT1
GO:0051970	BP	negative regulation of transmission of nerve impulse	6	1	0.0378001	1	GPR35
GO:0016093	BP	polyprenol metabolic process	8	1	0.0381362	1	DPM2
GO:0048583	BP	regulation of response to stimulus	3803	49	0.0382755	1	FBXO32,ADCYAP1,DBH,ABAT,EPHA7,EPHB2,FGF8,RASA3,ATF6,MCF2L,AUTS2,GPR17,TREML4,GPR35,RGCC,KLF15,GRM1,HLA-DPB1,IGF2,IRAK2,ITGA1,JAG2,MCC,NPTX2,RNF220,LIMS2,MAP2K6,CAMK1D,BCL6,PRDM14,SMOC2,SIPA1,WNK1,LYNX1,MIR92B,TLR5,C2,TRPM2,DAGLA,WNT1,ALPK1,TRRAP,MAD1L1,OBSCN,RNFT2,CGNL1,USP13,RPH3AL,SOX13,HDAC4,IQSEC1
GO:0060040	BP	retinal bipolar neuron differentiation	3	1	0.0386502	1	VSX1
GO:1905962	BP	glutamatergic neuron differentiation	3	1	0.0386502	1	VSX1
GO:0015813	BP	L-glutamate transmembrane transport	29	2	0.0388203	1	CLN8,GRM1
GO:1904381	BP	Golgi apparatus mannose trimming	3	1	0.0388993	1	MAN1A1
GO:0035977	BP	protein deglycosylation involved in glycoprotein catabolic process	5	1	0.0389079	1	MAN1A1
GO:0097466	BP	ubiquitin-dependent glycoprotein ERAD pathway	5	1	0.0389079	1	MAN1A1
GO:1904382	BP	mannose trimming involved in glycoprotein ERAD pathway	5	1	0.0389079	1	MAN1A1
GO:0016048	BP	detection of temperature stimulus	24	2	0.0389428	1	ANO1,CALCA
GO:0070997	BP	neuron death	351	8	0.0390955	1	DCC,EPHA7,FGF8,INPP5A,ITGA1,TRPM2,WNT1,CRLF1
GO:0005227	MF	calcium activated cation channel activity	25	2	0.0392184	1	CATSPER4,ANO1
GO:0006842	BP	tricarboxylic acid transport	4	1	0.0392807	1	SFXN5
GO:0015137	MF	citrate transmembrane transporter activity	4	1	0.0392807	1	SFXN5
GO:0015142	MF	tricarboxylic acid transmembrane transporter activity	4	1	0.0392807	1	SFXN5
GO:0015746	BP	citrate transport	4	1	0.0392807	1	SFXN5
GO:0099583	MF	neurotransmitter receptor activity involved in regulation of postsynaptic cytosolic calcium ion concentration	3	1	0.0395616	1	GRM1
GO:0005111	MF	type 2 fibroblast growth factor receptor binding	5	1	0.0397611	1	FGF8
GO:0062149	BP	detection of stimulus involved in sensory perception of pain	24	2	0.0400351	1	ANO1,CALCA
GO:0008312	MF	7S RNA binding	7	1	0.0401154	1	EXOSC2
GO:0022008	BP	neurogenesis	1618	29	0.0401173	1	CDH4,USH1C,ADCYAP1,UNC5D,DCC,FBXO45,EPHA7,EPHB2,CLN8,ERCC2,FGF8,TRAK1,AUTS2,KLF15,VSX1,ITGA1,JAG2,AMIGO3,PLEC,RNF220,CAMK1D,PRDM13,BCL6,WNK1,SPINT1,DAGLA,WNT1,SPAG6,SOX13,IQSEC1
GO:0015823	BP	phenylalanine transport	2	1	0.0403548	1	SLC7A5
GO:1990184	CC	amino acid transport complex	2	1	0.0403548	1	SLC7A5
GO:0035025	BP	positive regulation of Rho protein signal transduction	32	2	0.0406413	1	MCF2L,GPR17,GPR35
GO:0070459	BP	prolactin secretion	5	1	0.0407275	1	ABAT
GO:0048670	BP	regulation of collateral sprouting	18	2	0.0410652	1	DCC,EPHA7
GO:0001839	BP	neural plate morphogenesis	5	1	0.0411093	1	FGF8
GO:1904782	BP	negative regulation of NMDA glutamate receptor activity	2	1	0.0415749	1	EPHB2
GO:0030241	BP	skeletal muscle myosin thick filament assembly	3	1	0.0416181	1	TTN
GO:0071688	BP	striated muscle myosin thick filament assembly	3	1	0.0416181	1	TTN
GO:0046883	BP	regulation of hormone secretion	229	6	0.0417488	1	ADCYAP1,ABAT,MYRIP,ANO1,TRPM2,RPH3AL
GO:0030239	BP	myofibril assembly	66	3	0.0417852	1	PLEC,TTN,OBSCN
GO:0042592	BP	homeostatic process	1765	25	0.0418773	1	USH1C,MAEA,ADCYAP1,DBH,ABAT,CLN8,ERCC2,RASA3,ALPL,NR5A2,ZBTB20,GPR17,GPR35,KLF15,GRM1,PKD1,PLEC,ANO1,MAP2K6,PTPRN2,BCL6,PRDM14,WNK1,TRPM2,CALCA,RPH3AL
GO:0000393	BP	spliceosomal conformational changes to generate catalytic conformation	5	1	0.0419504	1	XAB2
GO:0042851	BP	L-alanine metabolic process	4	1	0.0422381	1	GPT
GO:0042853	BP	L-alanine catabolic process	4	1	0.0422381	1	GPT
GO:0004035	MF	alkaline phosphatase activity	4	1	0.0424044	1	ALPL
GO:0034157	BP	positive regulation of toll-like receptor 7 signaling pathway	6	1	0.0424842	1	TREML4
GO:0043295	MF	glutathione binding	10	1	0.0427765	1	GSTM1
GO:0045829	BP	negative regulation of isotype switching	5	1	0.0428222	1	BCL6
GO:0033280	BP	response to vitamin D	35	2	0.0429	1	ALPL,GDAP1
GO:0006915	BP	apoptotic process	1834	26	0.0429624	1	MAEA,BLCAP,XKR4,UNC5D,DBH,DCC,EPHA7,CLN8,ERCC2,FGF8,ATF6,DDAH2,TNFAIP8,RGCC,TFPT,ITGA1,JAG2,LIMS2,MAP2K6,CAMK1D,BCL6,BIK,WNT1,AKAP1,CRLF1,STK17A,CDK11B
GO:0051057	BP	positive regulation of small GTPase mediated signal transduction	67	3	0.043012	1	MCF2L,AUTS2,GPR17,GPR35
GO:0010927	BP	cellular component assembly involved in morphogenesis	112	4	0.043123	1	ERCC2,PLEC,TTN,OBSCN
GO:0050900	BP	leukocyte migration	377	7	0.0435271	1	DBH,ITGA1,PLEC,CAMK1D,WNK1,TRPM2,CALCA
GO:0099557	BP	trans-synaptic signaling by trans-synaptic complex, modulating synaptic transmission	3	1	0.0436703	1	EPHB2
GO:0030506	MF	ankyrin binding	19	2	0.0438557	1	PLEC,OBSCN
GO:0021515	BP	cell differentiation in spinal cord	51	3	0.0439984	1	CLN8,WNT1,SOX13
GO:0007218	BP	neuropeptide signaling pathway	106	3	0.0442247	1	NMUR1,ADCYAP1,CALCA
GO:0055002	BP	striated muscle cell development	67	3	0.0442786	1	PLEC,TTN,OBSCN
GO:2000672	BP	negative regulation of motor neuron apoptotic process	4	1	0.0443582	1	CRLF1
GO:0035523	BP	protein K29-linked deubiquitination	5	1	0.0449085	1	USP13
GO:0072709	BP	cellular response to sorbitol	4	1	0.045182	1	MAP2K6
GO:0071695	BP	anatomical structure maturation	242	6	0.0454745	1	MAEA,ERCC2,VSX1,CATSPER4,BFSP1,WNT1
GO:0006522	BP	alanine metabolic process	5	1	0.0455484	1	GPT
GO:0006524	BP	alanine catabolic process	5	1	0.0455484	1	GPT
GO:0009078	BP	pyruvate family amino acid metabolic process	5	1	0.0455484	1	GPT
GO:0009080	BP	pyruvate family amino acid catabolic process	5	1	0.0455484	1	GPT
GO:1905897	BP	regulation of response to endoplasmic reticulum stress	81	3	0.0456978	1	ATF6,RNFT2,USP13
GO:0031034	BP	myosin filament assembly	4	1	0.0457899	1	TTN
GO:0050951	BP	sensory perception of temperature stimulus	26	2	0.0458196	1	ANO1,CALCA
GO:1900750	MF	oligopeptide binding	11	1	0.0459205	1	GSTM1
GO:0034155	BP	regulation of toll-like receptor 7 signaling pathway	7	1	0.0460836	1	TREML4
GO:0098908	BP	regulation of neuronal action potential	5	1	0.0465308	1	GPR35
GO:0030016	CC	myofibril	226	6	0.046588	1	FBXO32,SYNM,LRRC10,PLEC,TTN,OBSCN
GO:0032892	BP	positive regulation of organic acid transport	44	2	0.0470051	1	ABAT,MAP2K6
GO:0007204	BP	positive regulation of cytosolic calcium ion concentration	320	7	0.0477688	1	ADCYAP1,RASA3,GPR17,GPR35,GRM1,PKD1,TRPM2,CALCA
GO:0005003	MF	ephrin receptor activity	19	2	0.0479771	1	EPHA7,EPHB2
GO:0006956	BP	complement activation	58	2	0.047986	1	RGCC,C2
GO:0017062	BP	respiratory chain complex III assembly	9	1	0.0481487	1	UQCC1
GO:0034551	BP	mitochondrial respiratory chain complex III assembly	9	1	0.0481487	1	UQCC1
GO:0071051	BP	polyadenylation-dependent snoRNA 3'-end processing	7	1	0.0486475	1	EXOSC2
GO:0032762	BP	mast cell cytokine production	5	1	0.0487384	1	BCL6
GO:0032763	BP	regulation of mast cell cytokine production	5	1	0.0487384	1	BCL6
GO:0048289	BP	isotype switching to IgE isotypes	7	1	0.0488555	1	BCL6
GO:0048293	BP	regulation of isotype switching to IgE isotypes	7	1	0.0488555	1	BCL6
GO:0010647	BP	positive regulation of cell communication	1689	25	0.0488599	1	ADCYAP1,ABAT,EPHB2,FGF8,ATF6,MCF2L,MYRIP,AUTS2,GPR17,TREML4,GPR35,GRM1,IGF2,ITGA1,JAG2,ANO1,RNF220,LIMS2,MAP2K6,SMOC2,WNK1,TLR5,TRPM2,WNT1,ALPK1,MAD1L1,RPH3AL
GO:0003299	BP	muscle hypertrophy in response to stress	31	2	0.0492717	1	KLF15,HDAC4
GO:0014887	BP	cardiac muscle adaptation	31	2	0.0492717	1	KLF15,HDAC4
GO:0014898	BP	cardiac muscle hypertrophy in response to stress	31	2	0.0492717	1	KLF15,HDAC4
GO:2000620	BP	positive regulation of histone H4-K16 acetylation	2	1	0.0493222	1	AUTS2
GO:0099601	BP	regulation of neurotransmitter receptor activity	59	3	0.0494057	1	EPHB2,NPTX2,LYNX1
GO:0033563	BP	dorsal/ventral axon guidance	2	1	0.0496489	1	DCC
GO:0042593	BP	glucose homeostasis	239	6	0.0497059	1	DBH,ZBTB20,KLF15,ANO1,PTPRN2,RPH3AL
GO:0004712	MF	protein serine/threonine/tyrosine kinase activity	439	10	0.0498588	1	EPHA7,EPHB2,MAP2K6,CAMK1D,WNK1,TTN,ALPK1,OBSCN,STK17A,CDK11B

## Sheet: FEV1FVC
GO	ONTOLOGY	TERM	N	DE	P.DE	FDR	SigGenesInSet
GO:0042181	BP	ketone biosynthetic process	43	4	0.000741074	1	LHB,PDSS2,REST,CACNA1H
GO:0051458	BP	corticotropin secretion	6	2	0.00102819	1	CRHR1,RAB8B
GO:0016323	CC	basolateral plasma membrane	225	9	0.00113381	1	FLOT1,EGFR,MLC1,MYO1D,ATP7B,SLC2A1,SLC7A1,SLC12A2,SLC14A1,SLC7A5
GO:0006700	BP	C21-steroid hormone biosynthetic process	20	3	0.00135167	1	LHB,REST,CACNA1H
GO:0031390	CC	Ctf18 RFC-like complex	7	2	0.00165417	1	RFC4,CHTF18
GO:0120255	BP	olefinic compound biosynthetic process	24	3	0.00182052	1	LHB,REST,CACNA1H
GO:0006970	BP	response to osmotic stress	79	5	0.00195671	1	MLC1,PAPPA2,SCN2A,SLC2A1,SLC12A2
GO:0044291	CC	cell-cell contact zone	71	5	0.00203079	1	FLOT1,PAK1,SCN2A,SLC2A1,JAM3
GO:0009925	CC	basal plasma membrane	250	9	0.00247385	1	FLOT1,EGFR,MLC1,MYO1D,ATP7B,SLC2A1,SLC7A1,SLC12A2,SLC14A1,SLC7A5
GO:0003689	MF	DNA clamp loader activity	9	2	0.00276419	1	RFC4,CHTF18
GO:0045178	CC	basal part of cell	268	9	0.00366062	1	FLOT1,EGFR,MLC1,MYO1D,ATP7B,SLC2A1,SLC7A1,SLC12A2,SLC14A1,SLC7A5
GO:0010232	BP	vascular transport	87	5	0.00410046	1	SLC24A3,SLC2A1,SLC7A1,SLC12A2,SLC7A5
GO:0150104	BP	transport across blood-brain barrier	87	5	0.00410046	1	SLC24A3,SLC2A1,SLC7A1,SLC12A2,SLC7A5
GO:0008207	BP	C21-steroid hormone metabolic process	37	3	0.00421804	1	LHB,REST,CACNA1H
GO:0006054	BP	N-acetylneuraminate metabolic process	11	2	0.00436885	1	GNPDA2,ST3GAL1
GO:0010711	BP	negative regulation of collagen catabolic process	1	1	0.00456458	1	CST3
GO:0060311	BP	negative regulation of elastin catabolic process	1	1	0.00456458	1	CST3
GO:0102483	MF	scopolin beta-glucosidase activity	1	1	0.00485121	1	GBA3
GO:1903017	BP	positive regulation of exo-alpha-sialidase activity	1	1	0.00485121	1	GBA3
GO:0045737	BP	positive regulation of cyclin-dependent protein serine/threonine kinase activity	29	3	0.00495418	1	EGFR,CDK5R2,CCND3
GO:1900262	BP	regulation of DNA-directed DNA polymerase activity	13	2	0.00517286	1	RFC4,CHTF18
GO:1900264	BP	positive regulation of DNA-directed DNA polymerase activity	13	2	0.00517286	1	RFC4,CHTF18
GO:0005215	MF	transporter activity	1200	22	0.00587514	1	CLCNKB,SLC47A2,ATP11A,SLC13A4,GJA3,NDUFS7,ASIC2,ATP7B,TMEM63B,SLC30A10,KCNQ5,ATP10A,SLC24A3,SCN2A,SLC2A1,SLC7A1,SLC12A2,SLC14A1,SLC2A11,TMC7,SLC7A5,SLC10A7,CACNA1H
GO:0120178	BP	steroid hormone biosynthetic process	41	3	0.00617959	1	LHB,REST,CACNA1H
GO:0015081	MF	sodium ion transmembrane transporter activity	150	6	0.00627589	1	SLC13A4,ASIC2,SLC24A3,SCN2A,SLC12A2,CACNA1H
GO:0032342	BP	aldosterone biosynthetic process	11	2	0.00639916	1	REST,CACNA1H
GO:0042755	BP	eating behavior	39	3	0.00645258	1	OPRL1,TTC21B,GDF15
GO:0048247	BP	lymphocyte chemotaxis	62	3	0.00695915	1	C10orf99,CCL18,SLC12A2
GO:0021549	BP	cerebellum development	96	5	0.00700748	1	GDF10,PDSS2,LHX5,TTC21B,CDK5R2
GO:0034651	BP	cortisol biosynthetic process	10	2	0.00718808	1	REST,CACNA1H
GO:1902645	BP	tertiary alcohol biosynthetic process	10	2	0.00718808	1	REST,CACNA1H
GO:0060310	BP	regulation of elastin catabolic process	2	1	0.00720024	1	CST3
GO:0015373	MF	anion:sodium symporter activity	13	2	0.00725707	1	SLC13A4,SLC12A2
GO:0060326	BP	cell chemotaxis	304	8	0.00736054	1	EGR3,C10orf99,PTPRO,S100A9,CCL18,SLC12A2,JAM3,FGF18
GO:0006705	BP	mineralocorticoid biosynthetic process	12	2	0.00739609	1	REST,CACNA1H
GO:0015173	MF	aromatic amino acid transmembrane transporter activity	10	2	0.00778226	1	SLC7A1,SLC7A5
GO:0034693	CC	U11/U12 snRNP	1	1	0.007918	1	SF3B1
GO:1904031	BP	positive regulation of cyclin-dependent protein kinase activity	33	3	0.00794713	1	EGFR,CDK5R2,CCND3
GO:0022857	MF	transmembrane transporter activity	1085	20	0.00801083	1	CLCNKB,SLC47A2,SLC13A4,GJA3,NDUFS7,ASIC2,ATP7B,TMEM63B,SLC30A10,KCNQ5,SLC24A3,SCN2A,SLC2A1,SLC7A1,SLC12A2,SLC14A1,SLC2A11,TMC7,SLC7A5,SLC10A7,CACNA1H
GO:0005797	CC	Golgi medial cisterna	12	2	0.00880546	1	ST3GAL1,SLC10A7
GO:1902667	BP	regulation of axon guidance	11	2	0.00888385	1	FEZF2,PTPRO
GO:0042908	BP	xenobiotic transport	45	3	0.00912934	1	SLC47A2,ATP7B,SLC2A1,SLC7A5
GO:0021702	BP	cerebellar Purkinje cell differentiation	12	2	0.00924994	1	LHX5,TTC21B
GO:0015265	MF	urea channel activity	2	1	0.00942362	1	SLC14A1
GO:0097086	BP	amniotic stem cell differentiation	1	1	0.00947326	1	REST
GO:2000706	BP	negative regulation of dense core granule biogenesis	1	1	0.00947326	1	REST
GO:2000797	BP	regulation of amniotic stem cell differentiation	1	1	0.00947326	1	REST
GO:2000798	BP	negative regulation of amniotic stem cell differentiation	1	1	0.00947326	1	REST
GO:0034650	BP	cortisol metabolic process	12	2	0.00956636	1	REST,CACNA1H
GO:0035865	BP	cellular response to potassium ion	12	2	0.00984784	1	SLC12A2,CACNA1H
GO:0032341	BP	aldosterone metabolic process	13	2	0.00986875	1	REST,CACNA1H
GO:1901386	BP	negative regulation of voltage-gated calcium channel activity	19	2	0.00992208	1	CRHR1,OPRL1
GO:0051691	BP	cellular oligosaccharide metabolic process	2	1	0.0101003	1	GBA3
GO:0051692	BP	cellular oligosaccharide catabolic process	2	1	0.0101003	1	GBA3
GO:0045795	BP	positive regulation of cell volume	1	1	0.0101213	1	SLC12A2
GO:0098845	CC	postsynaptic endosome	14	2	0.0101266	1	PSD,PICK1
GO:0003018	BP	vascular process in circulatory system	263	8	0.0101564	1	ASIC2,SLC24A3,SCPEP1,SLC2A1,SLC7A1,SLC12A2,SLC7A5,AKAP12
GO:0022037	BP	metencephalon development	105	5	0.0104289	1	GDF10,PDSS2,LHX5,TTC21B,CDK5R2
GO:0004336	MF	galactosylceramidase activity	2	1	0.0105832	1	GBA3
GO:0006683	BP	galactosylceramide catabolic process	2	1	0.0105832	1	GBA3
GO:1905802	BP	regulation of cellular response to manganese ion	1	1	0.0107529	1	SLC30A10
GO:0015382	MF	sodium:sulfate symporter activity	2	1	0.0108923	1	SLC13A4
GO:0008212	BP	mineralocorticoid metabolic process	14	2	0.011074	1	REST,CACNA1H
GO:1903015	BP	regulation of exo-alpha-sialidase activity	3	1	0.0111284	1	GBA3
GO:0015801	BP	aromatic amino acid transport	13	2	0.0112241	1	SLC7A1,SLC7A5
GO:0070488	BP	neutrophil aggregation	2	1	0.011304	1	S100A9
GO:0017042	MF	glycosylceramidase activity	2	1	0.0113508	1	GBA3
GO:1990531	CC	phospholipid-translocating ATPase complex	13	2	0.011455	1	ATP11A,ATP10A
GO:1903940	BP	negative regulation of TORC2 signaling	1	1	0.0117603	1	DEPTOR
GO:0021694	BP	cerebellar Purkinje cell layer formation	14	2	0.0119617	1	LHX5,TTC21B
GO:0051107	BP	negative regulation of DNA ligation	1	1	0.0123625	1	TFIP11
GO:1904876	BP	negative regulation of DNA ligase activity	1	1	0.0123625	1	TFIP11
GO:0001626	MF	nociceptin receptor activity	1	1	0.0125595	1	OPRL1
GO:1905799	BP	regulation of intraciliary retrograde transport	2	1	0.0127045	1	TTC21B
GO:0034309	BP	primary alcohol biosynthetic process	14	2	0.0127228	1	REST,CACNA1H
GO:0006704	BP	glucocorticoid biosynthetic process	15	2	0.0135466	1	REST,CACNA1H
GO:0034333	BP	adherens junction assembly	12	2	0.0137655	1	TBCD,JAM3
GO:0015055	MF	secretin receptor activity	1	1	0.0138015	1	SCTR
GO:0097528	BP	execution phase of necroptosis	2	1	0.0140147	1	MLKL
GO:0002523	BP	leukocyte migration involved in inflammatory response	19	2	0.0140327	1	S100A9,JAM3
GO:0004342	MF	glucosamine-6-phosphate deaminase activity	2	1	0.014083	1	GNPDA2
GO:0006043	BP	glucosamine catabolic process	2	1	0.014083	1	GNPDA2
GO:0030027	CC	lamellipodium	201	7	0.0141869	1	FLOT1,TUBB3,PLEKHH2,DPYSL3,PAK1,ARHGAP31,PTPRO
GO:1903999	BP	negative regulation of eating behavior	2	1	0.0142009	1	TTC21B
GO:0010578	BP	regulation of adenylate cyclase activity involved in G protein-coupled receptor signaling pathway	1	1	0.0142472	1	CRHR1
GO:0046184	BP	aldehyde biosynthetic process	16	2	0.0143155	1	REST,CACNA1H
GO:0070319	CC	Golgi to plasma membrane transport vesicle	2	1	0.0146085	1	RAB3IL1
GO:0030595	BP	leukocyte chemotaxis	231	6	0.0146104	1	C10orf99,PTPRO,S100A9,CCL18,SLC12A2,JAM3
GO:0047750	MF	cholestenol delta-isomerase activity	2	1	0.0146442	1	EBPL
GO:1901804	BP	beta-glucoside metabolic process	2	1	0.0146795	1	GBA3
GO:1901805	BP	beta-glucoside catabolic process	2	1	0.0146795	1	GBA3
GO:0004074	MF	biliverdin reductase (NAD(P)+) activity	2	1	0.0147654	1	BLVRA
GO:0106276	MF	biliberdin reductase NAD+ activity	2	1	0.0147654	1	BLVRA
GO:0106277	MF	biliverdin reductase (NADP+) activity	2	1	0.0147654	1	BLVRA
GO:0005887	CC	integral component of plasma membrane	1628	26	0.0147934	1	CLCNKB,CRHR1,PLPPR5,EGFR,ATP11A,SLC13A4,GJA3,FFAR1,ASIC2,OPRL1,ATP7B,KCNQ5,ATP10A,SLC24A3,DPP10,PTPRA,PTPRO,SCN2A,SLC2A1,SLC7A1,SLC12A2,SLC14A1,SLC2A11,NPHS2,TMC7,JAM3,CACNA1H
GO:0001518	CC	voltage-gated sodium channel complex	17	2	0.015368	1	SCN2A,CACNA1H
GO:0017158	BP	regulation of calcium ion-dependent exocytosis	40	3	0.0156979	1	REST,CACNA1H,CDK5R2
GO:0033862	MF	UMP kinase activity	2	1	0.0158398	1	CMPK2
GO:0036430	MF	CMP kinase activity	2	1	0.0158398	1	CMPK2
GO:0036431	MF	dCMP kinase activity	2	1	0.0158398	1	CMPK2
GO:0031226	CC	intrinsic component of plasma membrane	1709	27	0.0161499	1	CLCNKB,CRHR1,PLPPR5,EGFR,ATP11A,SLC13A4,GJA3,FFAR1,ASIC2,OPRL1,ATP7B,KCNQ5,ATP10A,SLC24A3,DPP10,PTPRA,PTPRO,SCN2A,SLC2A1,SLC7A1,SLC12A2,SLC14A1,SLC2A11,NPHS2,TMC7,JAM3,SLC10A7,CACNA1H
GO:0036058	BP	filtration diaphragm assembly	1	1	0.0161919	1	PTPRO
GO:0036060	BP	slit diaphragm assembly	1	1	0.0161919	1	PTPRO
GO:0044849	BP	estrous cycle	14	2	0.0162984	1	OPRL1,NCOR2
GO:0035864	BP	response to potassium ion	16	2	0.0164874	1	SLC12A2,CACNA1H
GO:0005355	MF	glucose transmembrane transporter activity	22	2	0.0166709	1	SLC2A1,SLC2A11
GO:0035606	BP	peptidyl-cysteine S-trans-nitrosylation	2	1	0.0167298	1	S100A9
GO:0140333	MF	glycerophospholipid flippase activity	14	2	0.0169633	1	ATP11A,ATP10A
GO:0008009	MF	chemokine activity	49	2	0.0170053	1	C10orf99,CCL18
GO:0015988	BP	energy coupled proton transmembrane transport, against electrochemical gradient	1	1	0.0171199	1	NDUFS7
GO:0015990	BP	electron transport coupled proton transport	1	1	0.0171199	1	NDUFS7
GO:0017116	MF	single-stranded DNA helicase activity	23	2	0.0171458	1	RFC4,CHTF18
GO:0004348	MF	glucosylceramidase activity	3	1	0.0172063	1	GBA3
GO:0060309	BP	elastin catabolic process	5	1	0.0172221	1	CST3
GO:0051352	BP	negative regulation of ligase activity	2	1	0.0172707	1	TFIP11
GO:1901741	BP	positive regulation of myoblast fusion	16	2	0.0173577	1	FLOT1,GDF15
GO:0010312	BP	detoxification of zinc ion	2	1	0.0174462	1	SLC30A10
GO:0071579	BP	regulation of zinc ion transport	2	1	0.0174462	1	SLC30A10
GO:1990359	BP	stress response to zinc ion	2	1	0.0174462	1	SLC30A10
GO:0015149	MF	hexose transmembrane transporter activity	23	2	0.0178377	1	SLC2A1,SLC2A11
GO:1902644	BP	tertiary alcohol metabolic process	22	2	0.0178882	1	REST,CACNA1H
GO:0032501	BP	multicellular organismal process	7276	87	0.0179126	1	LHFPL2,FLOT1,TUBB3,PPP1R13L,CLCNKB,ZNF513,MTERF4,NOBOX,CRHR1,CSNK2B,CST3,ADIG,OTOS,PLPPR5,DPYSL3,E2F4,EGFR,EGR3,ENO2,BPTF,FHL2,TMEM131L,ATP11A,SYNM,GDF10,OR2J2,GJA3,IL36A,DISC1,FFAR1,RAX,HOXB6,NOTO,LHB,ASIC2,MDM4,MEF2D,MEOX1,OR10C1,NEUROG1,OPRL1,PAK1,PBX2,PCOLCE,RAB8B,PFKFB3,BNC2,FEZF2,PSD,DPYSL5,PDSS2,SLC24A3,PTPRO,RAD51B,SCPEP1,REST,PAPPA2,S100A9,SCN2A,SCTR,FKBPL,LHX5,ST3GAL1,SLC2A1,SLC7A1,SLC1…
GO:0070902	BP	mitochondrial tRNA pseudouridine synthesis	2	1	0.0179283	1	PUS1
GO:0017053	CC	transcription repressor complex	76	4	0.0180111	1	MDM4,REST,HDAC3,NCOR2
GO:0002153	MF	steroid receptor RNA activator RNA binding	2	1	0.0182582	1	PUS1
GO:0008381	MF	mechanosensitive ion channel activity	17	2	0.0182934	1	TMEM63B,TMC7
GO:1904875	BP	regulation of DNA ligase activity	2	1	0.0182953	1	TFIP11
GO:0007520	BP	myoblast fusion	43	3	0.0183162	1	FLOT1,CACNA1H,GDF15
GO:0060400	BP	negative regulation of growth hormone receptor signaling pathway	3	1	0.0184157	1	GDF15
GO:0030426	CC	growth cone	161	6	0.0185276	1	TUBB3,DPYSL3,ENO2,DISC1,PTPRO,STMN4,CDK5R2
GO:0019376	BP	galactolipid catabolic process	3	1	0.0185847	1	GBA3
GO:0003983	MF	UTP:glucose-1-phosphate uridylyltransferase activity	1	1	0.018653	1	UGP2
GO:0051748	MF	UTP-monosaccharide-1-phosphate uridylyltransferase activity	1	1	0.018653	1	UGP2
GO:0055085	BP	transmembrane transport	1475	24	0.0190008	1	CLCNKB,CRHR1,SLC47A2,SLC13A4,GJA3,NDUFS7,ASIC2,OPRL1,ATP7B,TMEM63B,SLC30A10,KCNQ5,ATP10A,SLC24A3,DPP10,SCN2A,SLC2A1,SLC7A1,SLC12A2,SLC14A1,SLC2A11,TMC7,SLC7A5,SLC10A7,CACNA1H
GO:0060313	BP	negative regulation of blood vessel remodeling	2	1	0.0191995	1	CST3
GO:0006041	BP	glucosamine metabolic process	3	1	0.0196208	1	GNPDA2
GO:0090138	BP	regulation of actin cytoskeleton organization by cell-cell adhesion	1	1	0.0196615	1	JAM3
GO:0015267	MF	channel activity	482	11	0.0198465	1	CLCNKB,GJA3,ASIC2,TMEM63B,KCNQ5,SLC24A3,SCN2A,SLC12A2,SLC14A1,TMC7,CACNA1H
GO:0014704	CC	intercalated disc	49	3	0.0200425	1	PAK1,SCN2A,SLC2A1
GO:1903810	BP	L-histidine import across plasma membrane	1	1	0.0200714	1	SLC7A1
GO:0022803	MF	passive transmembrane transporter activity	483	11	0.0200838	1	CLCNKB,GJA3,ASIC2,TMEM63B,KCNQ5,SLC24A3,SCN2A,SLC12A2,SLC14A1,TMC7,CACNA1H
GO:0008511	MF	sodium:potassium:chloride symporter activity	3	1	0.0202036	1	SLC12A2
GO:0009674	MF	potassium:sodium symporter activity	3	1	0.0202036	1	SLC12A2
GO:1990764	BP	myofibroblast contraction	2	1	0.0204821	1	EPDR1
GO:0005901	CC	caveola	82	4	0.0205574	1	CDH15,FLOT1,MLC1,SLC2A1
GO:0045956	BP	positive regulation of calcium ion-dependent exocytosis	17	2	0.020736	1	CACNA1H,CDK5R2
GO:0021586	BP	pons maturation	2	1	0.0208153	1	CDK5R2
GO:0021718	BP	superior olivary nucleus development	2	1	0.0208153	1	CDK5R2
GO:0021722	BP	superior olivary nucleus maturation	2	1	0.0208153	1	CDK5R2
GO:0050104	MF	L-gulonate 3-dehydrogenase activity	1	1	0.0208546	1	CRYL1
GO:0140327	MF	flippase activity	17	2	0.020946	1	ATP11A,ATP10A
GO:0002319	BP	memory B cell differentiation	1	1	0.0210263	1	ST3GAL1
GO:1990675	CC	Golgi medial cisterna membrane	1	1	0.0210263	1	ST3GAL1
GO:1990676	CC	Golgi trans cisterna membrane	1	1	0.0210263	1	ST3GAL1
GO:0015204	MF	urea transmembrane transporter activity	6	1	0.021036	1	SLC14A1
GO:0071918	BP	urea transmembrane transport	6	1	0.021036	1	SLC14A1
GO:0008094	MF	ATP-dependent activity, acting on DNA	102	4	0.0210463	1	BPTF,RAD51B,RFC4,CHTF18
GO:0021692	BP	cerebellar Purkinje cell layer morphogenesis	18	2	0.0210935	1	LHX5,TTC21B
GO:0015145	MF	monosaccharide transmembrane transporter activity	25	2	0.0211673	1	SLC2A1,SLC2A11
GO:0070374	BP	positive regulation of ERK1 and ERK2 cascade	217	6	0.0211709	1	EGFR,SLC30A10,CCL18,FGF18,MFHAS1,AKAP12
GO:0072244	BP	metanephric glomerular epithelium development	3	1	0.0212384	1	NPHS2
GO:0072248	BP	metanephric glomerular visceral epithelial cell differentiation	3	1	0.0212384	1	NPHS2
GO:0072249	BP	metanephric glomerular visceral epithelial cell development	3	1	0.0212384	1	NPHS2
GO:0072312	BP	metanephric glomerular epithelial cell differentiation	3	1	0.0212384	1	NPHS2
GO:0072313	BP	metanephric glomerular epithelial cell development	3	1	0.0212384	1	NPHS2
GO:0140328	MF	floppase activity	16	2	0.0212547	1	ATP11A,ATP10A
GO:0005125	MF	cytokine activity	223	5	0.021273	1	GDF10,IL36A,C10orf99,CCL18,GDF15
GO:0030427	CC	site of polarized growth	167	6	0.021457	1	TUBB3,DPYSL3,ENO2,DISC1,PTPRO,STMN4,CDK5R2
GO:0006982	BP	response to lipid hydroperoxide	3	1	0.0216288	1	GPX3
GO:2000740	BP	negative regulation of mesenchymal stem cell differentiation	2	1	0.0217821	1	REST
GO:1901992	BP	positive regulation of mitotic cell cycle phase transition	100	4	0.0219533	1	EGFR,NEUROG1,RAD51B,CCND3
GO:1900141	BP	regulation of oligodendrocyte apoptotic process	1	1	0.0221594	1	AKAP12
GO:1900143	BP	positive regulation of oligodendrocyte apoptotic process	1	1	0.0221594	1	AKAP12
GO:0008211	BP	glucocorticoid metabolic process	23	2	0.0221868	1	REST,CACNA1H
GO:0097489	CC	multivesicular body, internal vesicle lumen	1	1	0.0222693	1	EGFR
GO:0000010	MF	trans-hexaprenyltranstransferase activity	2	1	0.0226173	1	PDSS2
GO:0050347	MF	trans-octaprenyltranstransferase activity	2	1	0.0226173	1	PDSS2
GO:0097269	MF	all-trans-decaprenyl-diphosphate synthase activity	2	1	0.0226173	1	PDSS2
GO:0051424	MF	corticotropin-releasing hormone binding	2	1	0.0226407	1	CRHR1
GO:0098999	CC	extrinsic component of postsynaptic endosome membrane	2	1	0.0230457	1	PSD
GO:0003026	BP	regulation of systemic arterial blood pressure by aortic arch baroreceptor feedback	1	1	0.0232041	1	ASIC2
GO:0015056	MF	corticotrophin-releasing factor receptor activity	2	1	0.0232795	1	CRHR1
GO:0043404	MF	corticotropin-releasing hormone receptor activity	2	1	0.0232795	1	CRHR1
GO:0006935	BP	chemotaxis	604	13	0.0232886	1	TUBB3,EGR3,C10orf99,FEZF2,DPYSL5,PTPRO,S100A9,CCL18,SLC12A2,TRIO,JAM3,FGF18,CDK5R2
GO:0006046	BP	N-acetylglucosamine catabolic process	3	1	0.0233172	1	GNPDA2
GO:0035662	MF	Toll-like receptor 4 binding	4	1	0.0233538	1	S100A9
GO:0003714	MF	transcription corepressor activity	186	6	0.0237049	1	PPP1R13L,EID2B,FHL2,CBFA2T3,HDAC3,NCOR2
GO:0006814	BP	sodium ion transport	247	7	0.0239827	1	SLC13A4,ASIC2,SLC24A3,SCN2A,SLC12A2,SLC10A7,CACNA1H
GO:0042330	BP	taxis	608	13	0.0240186	1	TUBB3,EGR3,C10orf99,FEZF2,DPYSL5,PTPRO,S100A9,CCL18,SLC12A2,TRIO,JAM3,FGF18,CDK5R2
GO:0036461	MF	BLOC-2 complex binding	2	1	0.0240247	1	RAB32
GO:0019255	BP	glucose 1-phosphate metabolic process	2	1	0.0241653	1	UGP2
GO:1990706	CC	MAD1 complex	1	1	0.0242234	1	MAD1L1
GO:0019785	MF	ISG15-specific peptidase activity	2	1	0.0249264	1	USP43
GO:0071008	CC	U2-type post-mRNA release spliceosomal complex	2	1	0.0249964	1	TFIP11
GO:1901739	BP	regulation of myoblast fusion	21	2	0.0251409	1	FLOT1,GDF15
GO:0004798	MF	thymidylate kinase activity	2	1	0.0251472	1	CMPK2
GO:0006227	BP	dUDP biosynthetic process	2	1	0.0251472	1	CMPK2
GO:0006233	BP	dTDP biosynthetic process	2	1	0.0251472	1	CMPK2
GO:0009196	BP	pyrimidine deoxyribonucleoside diphosphate metabolic process	2	1	0.0251472	1	CMPK2
GO:0009197	BP	pyrimidine deoxyribonucleoside diphosphate biosynthetic process	2	1	0.0251472	1	CMPK2
GO:0046072	BP	dTDP metabolic process	2	1	0.0251472	1	CMPK2
GO:0046077	BP	dUDP metabolic process	2	1	0.0251472	1	CMPK2
GO:0051119	MF	sugar transmembrane transporter activity	27	2	0.0251884	1	SLC2A1,SLC2A11
GO:1990935	MF	splicing factor binding	4	1	0.0252777	1	SF3B1
GO:0005272	MF	sodium channel activity	46	3	0.0254865	1	ASIC2,SCN2A,CACNA1H
GO:0106029	MF	tRNA pseudouridine synthase activity	3	1	0.0259082	1	PUS1
GO:0060143	BP	positive regulation of syncytium formation by plasma membrane fusion	24	2	0.0266203	1	FLOT1,GDF15
GO:0098842	CC	postsynaptic early endosome	3	1	0.0268868	1	PICK1
GO:0034754	BP	cellular hormone metabolic process	136	4	0.0270154	1	LHB,SCPEP1,REST,CACNA1H
GO:0071626	BP	mastication	3	1	0.0272329	1	NEUROG1
GO:0098583	BP	learned vocalization behavior	3	1	0.0272329	1	NEUROG1
GO:1905747	BP	negative regulation of saliva secretion	3	1	0.0272329	1	NEUROG1
GO:1905748	BP	hard palate morphogenesis	3	1	0.0272329	1	NEUROG1
GO:0005886	CC	plasma membrane	5362	66	0.027254	1	CDH15,LHFPL2,FLOT1,CLCNKB,FRMD6,PLEKHH2,UBE2QL1,CRHR1,TTC7B,CSNK2B,SLC47A2,CST3,PLPPR5,EGFR,MLKL,ENO2,MLC1,TMEM131L,ATP11A,SYNM,SLC13A4,OR2J2,GJA3,DOK7,FFAR1,NDUFS7,ASIC2,PSG8,OR10C1,MYO1D,OPRL1,PAK1,RAB8B,ATP7B,DIRAS2,KANSL2,TMEM63B,SLC30A10,KCNQ5,PSD,ATP10A,SLC24A3,DPP10,PTPRA,PTPRO,LY6G5B,PAPPA2,S100A9,SCN2A,SCTR,SLC2A1,SLC7A1,SLC12A2,SLC14A1,SLC2A11,SURF4,TBCD,NPHS2,PRRC2A,TMC7,SLC7A5,JAM3,SL…
GO:0051461	BP	positive regulation of corticotropin secretion	4	1	0.0273037	1	RAB8B
GO:1905573	MF	ganglioside GM1 binding	3	1	0.0276722	1	EPDR1
GO:0015819	BP	lysine transport	2	1	0.0283027	1	SLC7A1
GO:0015196	MF	L-tryptophan transmembrane transporter activity	2	1	0.0283954	1	SLC7A5
GO:1904556	BP	L-tryptophan transmembrane transport	2	1	0.0283954	1	SLC7A5
GO:0015840	BP	urea transport	7	1	0.0283994	1	SLC14A1
GO:0034220	BP	ion transmembrane transport	1084	19	0.0284154	1	CLCNKB,CRHR1,SLC47A2,SLC13A4,NDUFS7,ASIC2,OPRL1,ATP7B,TMEM63B,SLC30A10,KCNQ5,ATP10A,SLC24A3,DPP10,SCN2A,SLC7A1,SLC12A2,TMC7,SLC7A5,CACNA1H
GO:1901508	BP	positive regulation of acylglycerol transport	3	1	0.0285563	1	DENND5B
GO:1905885	BP	positive regulation of triglyceride transport	3	1	0.0285563	1	DENND5B
GO:0098754	BP	detoxification	146	4	0.0286709	1	SLC47A2,GPX3,ATP7B,SLC30A10,S100A9
GO:0006680	BP	glucosylceramide catabolic process	4	1	0.0286734	1	GBA3
GO:0071944	CC	cell periphery	5843	71	0.0288441	1	CDH15,LHFPL2,FLOT1,CLCNKB,FRMD6,PLEKHH2,UBE2QL1,CRHR1,TTC7B,CSNK2B,SLC47A2,CST3,PLPPR5,EGFR,MLKL,ENO2,MLC1,TMEM131L,ATP11A,SYNM,TFIP11,SLC13A4,GDF10,OR2J2,GJA3,EXOC3L1,DOK7,FFAR1,NDUFS7,ASIC2,PSG8,OR10C1,MYO1D,OPRL1,PAK1,PCOLCE,RAB8B,ATP7B,DIRAS2,KANSL2,TMEM63B,SLC30A10,KCNQ5,PSD,ATP10A,SLC24A3,DPP10,PTPRA,PTPRO,LY6G5B,PAPPA2,S100A9,SCN2A,SCTR,SLC2A1,SLC7A1,SLC12A2,SLC14A1,SLC2A11,SURF4,TBCD,TNXB…
GO:0008422	MF	beta-glucosidase activity	4	1	0.0289738	1	GBA3
GO:0060053	CC	neurofilament cytoskeleton	2	1	0.0290034	1	SYNM
GO:0048513	BP	animal organ development	3421	49	0.0291983	1	FLOT1,TUBB3,PPP1R13L,EID2B,ZNF513,MTERF4,E2F4,EGFR,EGR3,BPTF,FHL2,TMEM131L,TFIP11,GDF10,DISC1,RAX,HOXB6,NOTO,LHB,MDM4,MEF2D,MEOX1,NEUROG1,PBX2,PFKFB3,ATP7B,BNC2,FEZF2,PDSS2,SLC24A3,PTPRO,HIVEP3,REST,PAPPA2,SCTR,LHX5,ST3GAL1,SLC2A1,TEAD1,UGP2,NPHS2,TTC21B,JAM3,MAD1L1,SLC10A7,CBFA2T3,FGF18,CACNA1H,CDK5R2,MFHAS1,NCOR2
GO:0089717	CC	spanning component of membrane	21	2	0.0293129	1	SLC24A3,SLC12A2
GO:0005001	MF	transmembrane receptor protein tyrosine phosphatase activity	17	2	0.0297983	1	PTPRA,PTPRO
GO:0019198	MF	transmembrane receptor protein phosphatase activity	17	2	0.0297983	1	PTPRA,PTPRO
GO:0010710	BP	regulation of collagen catabolic process	4	1	0.0298081	1	CST3
GO:1905403	BP	negative regulation of activated CD8-positive, alpha-beta T cell apoptotic process	2	1	0.0298852	1	ST3GAL1
GO:0061528	BP	aspartate secretion	2	1	0.0298925	1	SLC12A2
GO:1904448	BP	regulation of aspartate secretion	2	1	0.0298925	1	SLC12A2
GO:1904450	BP	positive regulation of aspartate secretion	2	1	0.0298925	1	SLC12A2
GO:1901506	BP	regulation of acylglycerol transport	4	1	0.0300098	1	DENND5B
GO:1905883	BP	regulation of triglyceride transport	4	1	0.0300098	1	DENND5B
GO:0034123	BP	positive regulation of toll-like receptor signaling pathway	28	2	0.0300588	1	FLOT1,MFHAS1
GO:0006972	BP	hyperosmotic response	26	2	0.0300689	1	SLC2A1,SLC12A2
GO:0070634	BP	transepithelial ammonium transport	3	1	0.0301303	1	SLC12A2
GO:0042446	BP	hormone biosynthetic process	64	3	0.0302035	1	LHB,REST,CACNA1H
GO:0031391	CC	Elg1 RFC-like complex	3	1	0.030253	1	RFC4
GO:0051059	MF	NF-kappaB binding	31	2	0.0302996	1	SETD6,HDAC3
GO:0098658	BP	inorganic anion import across plasma membrane	2	1	0.0303385	1	SLC12A2
GO:1990728	CC	mitotic spindle assembly checkpoint MAD1-MAD2 complex	2	1	0.0306056	1	MAD1L1
GO:2000852	BP	regulation of corticosterone secretion	2	1	0.0306592	1	CRHR1
GO:0015296	MF	anion:cation symporter activity	21	2	0.0308571	1	SLC13A4,SLC12A2
GO:0090260	BP	negative regulation of retinal ganglion cell axon guidance	2	1	0.0309333	1	PTPRO
GO:1902668	BP	negative regulation of axon guidance	2	1	0.0309333	1	PTPRO
GO:0098633	MF	collagen fibril binding	2	1	0.0311539	1	TNXB
GO:0000768	BP	syncytium formation by plasma membrane fusion	57	3	0.0312127	1	FLOT1,CACNA1H,GDF15
GO:0140253	BP	cell-cell fusion	57	3	0.0312127	1	FLOT1,CACNA1H,GDF15
GO:0098895	CC	postsynaptic endosome membrane	3	1	0.0317875	1	PSD
GO:0097130	CC	cyclin D3-CDK4 complex	2	1	0.0320134	1	CCND3
GO:1905397	BP	activated CD8-positive, alpha-beta T cell apoptotic process	3	1	0.0325778	1	ST3GAL1
GO:1905402	BP	regulation of activated CD8-positive, alpha-beta T cell apoptotic process	3	1	0.0325778	1	ST3GAL1
GO:0009041	MF	uridylate kinase activity	3	1	0.0330221	1	CMPK2
GO:1990760	MF	osmolarity-sensing cation channel activity	3	1	0.0334161	1	TMEM63B
GO:2000252	BP	negative regulation of feeding behavior	6	1	0.0334475	1	TTC21B
GO:0033081	BP	regulation of T cell differentiation in thymus	25	2	0.0336227	1	EGR3,TMEM131L
GO:0060454	BP	positive regulation of gastric acid secretion	2	1	0.0337257	1	OPRL1
GO:0035651	MF	AP-3 adaptor complex binding	3	1	0.0338152	1	RAB32
GO:1904058	BP	positive regulation of sensory perception of pain	4	1	0.033887	1	OPRL1
GO:0002021	BP	response to dietary excess	29	2	0.0340059	1	SCTR,GDF15
GO:0070435	CC	Shc-EGFR complex	2	1	0.0341094	1	EGFR
GO:1904464	BP	regulation of matrix metallopeptidase secretion	10	1	0.034125	1	SLC12A2
GO:1990773	BP	matrix metallopeptidase secretion	10	1	0.034125	1	SLC12A2
GO:0061318	BP	renal filtration cell differentiation	22	2	0.0342437	1	PTPRO,NPHS2
GO:0072112	BP	glomerular visceral epithelial cell differentiation	22	2	0.0342437	1	PTPRO,NPHS2
GO:0005006	MF	epidermal growth factor-activated receptor activity	2	1	0.0343135	1	EGFR
GO:0140090	MF	membrane curvature sensor activity	3	1	0.034531	1	PICK1
GO:0006949	BP	syncytium formation	60	3	0.0346401	1	FLOT1,CACNA1H,GDF15
GO:0021533	BP	cell differentiation in hindbrain	22	2	0.0348305	1	LHX5,TTC21B
GO:0003013	BP	circulatory system process	591	12	0.0349381	1	PPP1R13L,E2F4,ASIC2,OPRL1,SLC24A3,PTPRO,SCPEP1,SLC2A1,SLC7A1,SLC12A2,SLC7A5,CACNA1H,AKAP12
GO:0000390	BP	spliceosomal complex disassembly	3	1	0.0349776	1	TFIP11
GO:1901020	BP	negative regulation of calcium ion transmembrane transporter activity	38	2	0.0352203	1	CRHR1,OPRL1
GO:0016533	CC	protein kinase 5 complex	3	1	0.0354308	1	CDK5R2
GO:0051459	BP	regulation of corticotropin secretion	5	1	0.0355866	1	RAB8B
GO:0005248	MF	voltage-gated sodium channel activity	24	2	0.0358938	1	SCN2A,CACNA1H
GO:0015823	BP	phenylalanine transport	2	1	0.0359926	1	SLC7A5
GO:1990184	CC	amino acid transport complex	2	1	0.0359926	1	SLC7A5
GO:0030054	CC	cell junction	2053	34	0.0360059	1	CDH15,FLOT1,PPP1R13L,FRMD6,DPYSL3,EGFR,EGR3,MLKL,ENO2,FHL2,PDZRN3,SYNM,GJA3,DISC1,DOK7,NDUFS7,ASIC2,PAK1,RAB8B,PSD,ARHGAP31,PTPRA,PTPRO,RPS5,S100A9,SCN2A,SLC2A1,SLC2A11,TBCD,NPHS2,SYN3,JAM3,NCK2,PICK1,AKAP12
GO:0002023	BP	reduction of food intake in response to dietary excess	6	1	0.0360104	1	GDF15
GO:0055077	MF	gap junction hemi-channel activity	3	1	0.0360318	1	GJA3
GO:0032557	MF	pyrimidine ribonucleotide binding	3	1	0.0362131	1	UGP2
GO:0060142	BP	regulation of syncytium formation by plasma membrane fusion	30	2	0.0362213	1	FLOT1,GDF15
GO:0042098	BP	T cell proliferation	203	5	0.0366474	1	TMEM131L,SLC7A1,MAD1L1,NCK2,CCND3
GO:0072311	BP	glomerular epithelial cell differentiation	23	2	0.0366924	1	PTPRO,NPHS2
GO:0034352	BP	positive regulation of glial cell apoptotic process	2	1	0.0367549	1	AKAP12
GO:0061868	BP	hepatic stellate cell migration	2	1	0.0367964	1	AKAP12
GO:0061869	BP	regulation of hepatic stellate cell migration	2	1	0.0367964	1	AKAP12
GO:0061870	BP	positive regulation of hepatic stellate cell migration	2	1	0.0367964	1	AKAP12
GO:0042379	MF	chemokine receptor binding	66	2	0.037534	1	C10orf99,CCL18
GO:0050832	BP	defense response to fungus	52	2	0.0376317	1	C10orf99,S100A9
GO:0010716	BP	negative regulation of extracellular matrix disassembly	5	1	0.037651	1	CST3
GO:0004185	MF	serine-type carboxypeptidase activity	5	1	0.0378267	1	SCPEP1
GO:0061110	BP	dense core granule biogenesis	3	1	0.0386297	1	REST
GO:2000705	BP	regulation of dense core granule biogenesis	3	1	0.0386297	1	REST
GO:0042698	BP	ovulation cycle	70	3	0.0386537	1	GDF10,OPRL1,NCOR2
GO:0048210	BP	Golgi vesicle fusion to target membrane	4	1	0.0386541	1	RAB8B
GO:0015291	MF	secondary active transmembrane transporter activity	236	6	0.0389805	1	SLC47A2,SLC13A4,SLC24A3,SLC12A2,SLC7A5,SLC10A7
GO:0032345	BP	negative regulation of aldosterone metabolic process	4	1	0.039084	1	REST
GO:0032348	BP	negative regulation of aldosterone biosynthetic process	4	1	0.039084	1	REST
GO:2000065	BP	negative regulation of cortisol biosynthetic process	4	1	0.039084	1	REST
GO:0098708	BP	glucose import across plasma membrane	5	1	0.0392932	1	SLC2A1
GO:0050543	MF	icosatetraenoic acid binding	6	1	0.0397311	1	S100A9
GO:0050544	MF	arachidonic acid binding	6	1	0.0397311	1	S100A9
GO:0019262	BP	N-acetylneuraminate catabolic process	6	1	0.0400636	1	GNPDA2
GO:0060398	BP	regulation of growth hormone receptor signaling pathway	6	1	0.0401177	1	GDF15
GO:0033063	CC	Rad51B-Rad51C-Rad51D-XRCC2 complex	4	1	0.0402194	1	RAD51B
GO:0031536	BP	positive regulation of exit from mitosis	4	1	0.040316	1	NEUROG1
GO:1903798	BP	regulation of production of miRNAs involved in gene silencing by miRNA	22	2	0.0405334	1	EGFR,NCOR2
GO:0008273	MF	calcium, potassium:sodium antiporter activity	5	1	0.0405663	1	SLC24A3
GO:0030593	BP	neutrophil chemotaxis	105	3	0.0406307	1	S100A9,CCL18,JAM3
GO:0070920	BP	regulation of production of small RNA involved in gene silencing by RNA	23	2	0.0410152	1	EGFR,NCOR2
GO:0006882	BP	cellular zinc ion homeostasis	38	2	0.0410199	1	ATP7B,SLC30A10,S100A9
GO:1901989	BP	positive regulation of cell cycle phase transition	122	4	0.0412193	1	EGFR,NEUROG1,RAD51B,CCND3
GO:0031252	CC	cell leading edge	414	10	0.0412604	1	FLOT1,TUBB3,PLEKHH2,DPYSL3,EGFR,MYO1D,PAK1,PSD,ARHGAP31,PTPRO
GO:0072010	BP	glomerular epithelium development	26	2	0.041311	1	PTPRO,NPHS2
GO:0033624	BP	negative regulation of integrin activation	3	1	0.0414589	1	JAM3
GO:1990890	MF	netrin receptor binding	2	1	0.0414634	1	TUBB3
GO:0034436	BP	glycoprotein transport	3	1	0.0416074	1	SLC10A7
GO:0006811	BP	ion transport	1503	23	0.0417382	1	CLCNKB,CRHR1,SLC47A2,MLC1,SLC13A4,FFAR1,NDUFS7,ASIC2,OPRL1,ATP7B,TMEM63B,SLC30A10,KCNQ5,ATP10A,SLC24A3,DPP10,SCN2A,SLC2A1,SLC7A1,SLC12A2,TMC7,SLC7A5,SLC10A7,CACNA1H
GO:0043949	BP	regulation of cAMP-mediated signaling	28	2	0.0418886	1	OPRL1,SCTR
GO:0021680	BP	cerebellar Purkinje cell layer development	27	2	0.0421028	1	LHX5,TTC21B
GO:0044060	BP	regulation of endocrine process	35	2	0.0421409	1	CRHR1,RAB8B
GO:0051541	BP	elastin metabolic process	9	1	0.0422196	1	CST3
GO:0030902	BP	hindbrain development	148	5	0.0424738	1	GDF10,PDSS2,LHX5,TTC21B,CDK5R2
GO:0006235	BP	dTTP biosynthetic process	4	1	0.0426244	1	CMPK2
GO:0009212	BP	pyrimidine deoxyribonucleoside triphosphate biosynthetic process	4	1	0.0426244	1	CMPK2
GO:0046075	BP	dTTP metabolic process	4	1	0.0426244	1	CMPK2
GO:0042910	MF	xenobiotic transmembrane transporter activity	30	2	0.0426816	1	SLC47A2,SLC2A1
GO:0021697	BP	cerebellar cortex formation	25	2	0.0429486	1	LHX5,TTC21B
GO:0042180	BP	cellular ketone metabolic process	208	5	0.0429543	1	LHB,PDSS2,REST,CACNA1H,NCOR2
GO:1905516	BP	positive regulation of fertilization	5	1	0.0433694	1	LHFPL2
GO:0004127	MF	cytidylate kinase activity	4	1	0.0435084	1	CMPK2
GO:0034706	CC	sodium channel complex	26	2	0.0435251	1	SCN2A,CACNA1H
GO:0050542	MF	icosanoid binding	7	1	0.0441409	1	S100A9
GO:0046477	BP	glycosylceramide catabolic process	7	1	0.0444347	1	GBA3
GO:0005111	MF	type 2 fibroblast growth factor receptor binding	5	1	0.0448195	1	FGF18
GO:0140552	CC	TEAD-YAP complex	3	1	0.0448831	1	TEAD1
GO:0016328	CC	lateral plasma membrane	64	3	0.0451423	1	PTPRO,SLC12A2,TBCD
GO:0055011	BP	atrial cardiac muscle cell differentiation	3	1	0.0451464	1	FHL2
GO:0055014	BP	atrial cardiac muscle cell development	3	1	0.0451464	1	FHL2
GO:0021871	BP	forebrain regionalization	23	2	0.0453285	1	FEZF2,TTC21B
GO:1903170	BP	negative regulation of calcium ion transmembrane transport	44	2	0.0464404	1	CRHR1,OPRL1
GO:0070161	CC	anchoring junction	830	16	0.046528	1	FLOT1,FRMD6,EGFR,FHL2,SYNM,GJA3,PAK1,ARHGAP31,PTPRA,RPS5,SCN2A,SLC2A1,TBCD,NPHS2,JAM3,AKAP12
GO:0051105	BP	regulation of DNA ligation	6	1	0.0465907	1	TFIP11
GO:0005034	MF	osmosensor activity	4	1	0.0467464	1	TMEM63B
GO:0060349	BP	bone morphogenesis	97	4	0.0468835	1	MEF2D,NEUROG1,PAPPA2,FGF18
GO:0140351	MF	glycosylceramide flippase activity	3	1	0.0469519	1	ATP10A
GO:0008509	MF	anion transmembrane transporter activity	312	7	0.0472269	1	CLCNKB,SLC13A4,SLC24A3,SLC2A1,SLC7A1,SLC12A2,SLC7A5
GO:0031443	BP	fast-twitch skeletal muscle fiber contraction	3	1	0.0478021	1	SYNM
GO:0005518	MF	collagen binding	68	3	0.0478094	1	PAK1,PCOLCE,TNXB
GO:0003873	MF	6-phosphofructo-2-kinase activity	4	1	0.0478949	1	PFKFB3
GO:0021797	BP	forebrain anterior/posterior pattern specification	3	1	0.0480419	1	FEZF2
GO:0032226	BP	positive regulation of synaptic transmission, dopaminergic	3	1	0.0480526	1	FLOT1
GO:0015144	MF	carbohydrate transmembrane transporter activity	40	2	0.0486861	1	SLC2A1,SLC2A11
GO:0000064	MF	L-ornithine transmembrane transporter activity	5	1	0.0486996	1	SLC7A1
GO:0048856	BP	anatomical structure development	5693	73	0.0489945	1	LHFPL2,FLOT1,TUBB3,PPP1R13L,FRMD6,EID2B,ZNF513,MTERF4,NOBOX,CSNK2B,CST3,PLPPR5,DPYSL3,E2F4,EGFR,EGR3,BPTF,FHL2,TMEM131L,ATP11A,TFIP11,GDF10,DISC1,RAX,HOXB6,NOTO,LHB,ASIC2,MDM4,MEF2D,MEOX1,NEUROG1,PAK1,PBX2,PCOLCE,PFKFB3,ATP7B,BNC2,FEZF2,PSD,DPYSL5,PDSS2,ATP10A,SLC24A3,PTPRO,RAD51B,HIVEP3,REST,PAPPA2,S100A9,SCN2A,SCTR,FKBPL,LHX5,ST3GAL1,SLC2A1,SLC12A2,TBCD,TEAD1,TRIO,UGP2,NPHS2,TTC21B,STMN4,JAM3,M…
GO:0060244	BP	negative regulation of cell proliferation involved in contact inhibition	4	1	0.0490082	1	PAK1
GO:0061056	BP	sclerotome development	3	1	0.0492176	1	MEOX1
GO:0044853	CC	plasma membrane raft	113	4	0.0495282	1	CDH15,FLOT1,MLC1,SLC2A1
GO:0097487	CC	multivesicular body, internal vesicle	4	1	0.0495952	1	EGFR
GO:0009139	BP	pyrimidine nucleoside diphosphate biosynthetic process	6	1	0.0496113	1	CMPK2
GO:0005663	CC	DNA replication factor C complex	5	1	0.0496451	1	RFC4
GO:0055069	BP	zinc ion homeostasis	40	2	0.0496578	1	ATP7B,SLC30A10,S100A9
GO:0022029	BP	telencephalon cell migration	57	3	0.0497493	1	EGFR,DISC1,FEZF2,CDK5R2
GO:0021761	BP	limbic system development	108	4	0.0499392	1	RAX,FEZF2,LHX5,CDK5R2
GO:0035594	MF	ganglioside binding	5	1	0.0499535	1	EPDR1

## Sheet: AA
GO	ONTOLOGY	TERM	N	DE	P.DE	FDR	SigGenesInSet
GO:0098839	CC	postsynaptic density membrane	89	6	0.000290602	1	CACNG2,EFNB2,GRIN2A,GRM5,PTPRS,CACNA1C
GO:0052696	BP	flavonoid glucuronidation	9	2	0.000361812	1	UGT1A10,UGT1A8,UGT1A7,UGT1A6,UGT1A5,UGT1A9
GO:0099552	BP	trans-synaptic signaling by lipid, modulating synaptic transmission	3	2	0.000412065	1	F2R,GRM5
GO:0099553	BP	trans-synaptic signaling by endocannabinoid, modulating synaptic transmission	3	2	0.000412065	1	F2R,GRM5
GO:0052697	BP	xenobiotic glucuronidation	11	2	0.000462045	1	UGT1A10,UGT1A8,UGT1A7,UGT1A6,UGT1A5,UGT1A9
GO:0099634	CC	postsynaptic specialization membrane	116	6	0.000828674	1	CACNG2,EFNB2,GRIN2A,GRM5,PTPRS,CACNA1C
GO:0140096	MF	catalytic activity, acting on a protein	2172	30	0.000994887	1	EHMT2,UBE2U,ADCK5,ERN1,F3,F10,RNF212,EEF2K,CXXC1,LMO7,MET,ATM,ASB2,PHKG1,MINDY2,RNF220,DUSP22,PTPRN2,PTPRS,PRDM13,TRIM27,RPS6KA2,WNK4,UBE2D3,LRRK1,KMT2D,DOT1L,KSR1,HERC2,MED30,RNF14
GO:0035255	MF	ionotropic glutamate receptor binding	21	3	0.00153836	1	FLOT1,CACNG2,SHANK2
GO:0019787	MF	ubiquitin-like protein transferase activity	441	10	0.00173731	1	UBE2U,RNF212,LMO7,ASB2,RNF220,TRIM27,UBE2D3,HERC2,MED30,RNF14
GO:0099061	CC	integral component of postsynaptic density membrane	51	4	0.0017812	1	CACNG2,EFNB2,GRIN2A,PTPRS
GO:0014069	CC	postsynaptic density	315	10	0.00183101	1	CACNG2,BAIAP2,EFNB2,SHANK2,GRIN2A,GRM5,EEF2K,PTPRS,SPTBN1,CACNA1C
GO:0032279	CC	asymmetric synapse	320	10	0.00198285	1	CACNG2,BAIAP2,EFNB2,SHANK2,GRIN2A,GRM5,EEF2K,PTPRS,SPTBN1,CACNA1C
GO:0010647	BP	positive regulation of cell communication	1689	25	0.00207414	1	FLOT1,CACNG2,BAIAP2,AGPAT1,ERN1,F2R,F3,F10,SHANK2,GHR,GRIN2A,GRM5,KIF5B,MET,MSX1,ATM,RNF220,DUSP22,RPTOR,TRIM27,TNF,LRRK1,KMT2D,PEA15,KSR1,CD28
GO:0031624	MF	ubiquitin conjugating enzyme binding	32	3	0.00215514	1	TOLLIP,DCUN1D2,RNF14
GO:0099146	CC	intrinsic component of postsynaptic density membrane	54	4	0.00215841	1	CACNG2,EFNB2,GRIN2A,PTPRS
GO:0042054	MF	histone methyltransferase activity	56	4	0.00216429	1	EHMT2,CXXC1,PRDM13,KMT2D,DOT1L
GO:0023056	BP	positive regulation of signaling	1693	25	0.0021934	1	FLOT1,CACNG2,BAIAP2,AGPAT1,ERN1,F2R,F3,F10,SHANK2,GHR,GRIN2A,GRM5,KIF5B,MET,MSX1,ATM,RNF220,DUSP22,RPTOR,TRIM27,TNF,LRRK1,KMT2D,PEA15,KSR1,CD28
GO:1900046	BP	regulation of hemostasis	68	4	0.00222078	1	COMP,F2R,F3,CEACAM1
GO:0052695	BP	cellular glucuronidation	20	2	0.00229668	1	UGT1A10,UGT1A8,UGT1A7,UGT1A6,UGT1A5,UGT1A9
GO:0099541	BP	trans-synaptic signaling by lipid	7	2	0.00233733	1	F2R,GRM5
GO:0099542	BP	trans-synaptic signaling by endocannabinoid	7	2	0.00233733	1	F2R,GRM5
GO:0099572	CC	postsynaptic specialization	338	10	0.00253194	1	CACNG2,BAIAP2,EFNB2,SHANK2,GRIN2A,GRM5,EEF2K,PTPRS,SPTBN1,CACNA1C
GO:0009812	BP	flavonoid metabolic process	16	2	0.00256798	1	UGT1A10,UGT1A8,UGT1A7,UGT1A6,UGT1A5,UGT1A9
GO:1901142	BP	insulin metabolic process	12	2	0.00269205	1	ERN1,CEACAM1
GO:1903034	BP	regulation of response to wounding	166	6	0.00290571	1	CLDN19,F2R,F3,PTPRS,CEACAM1,TNF
GO:0018205	BP	peptidyl-lysine modification	382	9	0.00290863	1	EHMT2,RNF212,CXXC1,MBD3,TOLLIP,TRIM27,DMRTC2,TAF7,KMT2D,DOT1L
GO:0006063	BP	uronic acid metabolic process	22	2	0.00290885	1	UGT1A10,UGT1A8,UGT1A7,UGT1A6,UGT1A5,UGT1A9
GO:0019585	BP	glucuronate metabolic process	22	2	0.00290885	1	UGT1A10,UGT1A8,UGT1A7,UGT1A6,UGT1A5,UGT1A9
GO:0051897	BP	positive regulation of protein kinase B signaling	118	5	0.00291398	1	F3,F10,MET,TNF,CD28
GO:0060998	BP	regulation of dendritic spine development	52	4	0.00293362	1	BAIAP2,FSTL4,EEF2K,PTPRS
GO:0031623	BP	receptor internalization	111	5	0.00293713	1	FLOT1,CACNG2,EFNB2,CEACAM1,ANKRD13A
GO:0006464	BP	cellular protein modification process	3547	41	0.00301539	1	FLOT1,EHMT2,UBE2U,CLDN19,ADCK5,ERN1,GHR,RNF212,GRM5,GTF2H4,EEF2K,CXXC1,LMO7,MET,ATM,ASB2,PHKG1,MBD3,TOLLIP,MINDY2,RNF220,DCUN1D2,DUSP22,RPTOR,PTPRN2,PTPRS,PRDM13,TRIM27,RPS6KA2,CEACAM1,DMRTC2,WNK4,SPTBN1,TAF7,TNF,UBE2D3,LRRK1,KMT2D,DOT1L,KSR1,HERC2,MED30,RNF14
GO:0036211	BP	protein modification process	3547	41	0.00301539	1	FLOT1,EHMT2,UBE2U,CLDN19,ADCK5,ERN1,GHR,RNF212,GRM5,GTF2H4,EEF2K,CXXC1,LMO7,MET,ATM,ASB2,PHKG1,MBD3,TOLLIP,MINDY2,RNF220,DCUN1D2,DUSP22,RPTOR,PTPRN2,PTPRS,PRDM13,TRIM27,RPS6KA2,CEACAM1,DMRTC2,WNK4,SPTBN1,TAF7,TNF,UBE2D3,LRRK1,KMT2D,DOT1L,KSR1,HERC2,MED30,RNF14
GO:0044390	MF	ubiquitin-like protein conjugating enzyme binding	38	3	0.00307245	1	TOLLIP,DCUN1D2,RNF14
GO:0098984	CC	neuron to neuron synapse	344	10	0.00320268	1	CACNG2,BAIAP2,EFNB2,SHANK2,GRIN2A,GRM5,EEF2K,PTPRS,SPTBN1,CACNA1C
GO:0044267	BP	cellular protein metabolic process	4694	49	0.00325855	1	FLOT1,EHMT2,UBE2U,CLDN19,ADCK5,ERN1,F2R,F3,GHR,RNF212,GRIN2A,GRM5,GTF2H4,EEF2K,CXXC1,UBAC2,ST20,LMO7,MET,ATM,ASB2,PHKG1,MBD3,TOLLIP,MINDY2,RNF220,DCUN1D2,DUSP22,PSMD7,RPTOR,PTPRN2,PTPRS,PRDM13,TRIM27,RPS6KA2,CEACAM1,DMRTC2,WNK4,SPTBN1,TAF7,TNF,UBE2D3,LRRK1,KMT2D,DOT1L,KSR1,HERC2,MED30,CD28,RNF14,VGLL4
GO:0016740	MF	transferase activity	2183	28	0.00330077	1	AGPAT1,EHMT2,UBE2U,ADCK5,ERN1,RNF212,EEF2K,CXXC1,LMO7,MET,ATM,ASB2,PHKG1,UGT1A10,UGT1A8,UGT1A7,UGT1A6,UGT1A5,UGT1A9,RNF220,PRDM13,TRIM27,RPS6KA2,WNK4,UBE2D3,LRRK1,COQ8B,KMT2D,DOT1L,KSR1,HERC2,MED30,CHST10,RNF14
GO:0046427	BP	positive regulation of receptor signaling pathway via JAK-STAT	45	3	0.00338316	1	F2R,GHR,TNF
GO:0002020	MF	protease binding	136	5	0.00359253	1	FLOT1,COMP,F3,TNF,CD28
GO:0050806	BP	positive regulation of synaptic transmission	159	6	0.00362104	1	FLOT1,CACNG2,SHANK2,GRIN2A,KIF5B,TNF
GO:0050808	BP	synapse organization	415	11	0.00365112	1	CACNG2,BAIAP2,EFNB2,F2R,SHANK2,OBSL1,GRM5,EEF2K,PTPRS,BCAN,TNF
GO:0051783	BP	regulation of nuclear division	138	5	0.00365598	1	OBSL1,MSX1,ATM,RPS6KA2,TNF,CD28
GO:1904377	BP	positive regulation of protein localization to cell periphery	67	4	0.0037502	1	CACNG2,KIF5B,SPTBN1,TNF
GO:0005838	CC	proteasome regulatory particle	19	2	0.00386275	1	PSMD7,PSMD12
GO:0004842	MF	ubiquitin-protein transferase activity	418	9	0.0039123	1	UBE2U,LMO7,ASB2,RNF220,TRIM27,UBE2D3,HERC2,MED30,RNF14
GO:0099550	BP	trans-synaptic signaling, modulating synaptic transmission	12	2	0.00400359	1	F2R,GRM5
GO:0042809	MF	nuclear vitamin D receptor binding	15	2	0.00407897	1	TAF7,MED30
GO:0046425	BP	regulation of receptor signaling pathway via JAK-STAT	94	4	0.00423468	1	F2R,GHR,TNF,DOT1L
GO:0098978	CC	glutamatergic synapse	318	9	0.00444285	1	FLOT1,CACNG2,BAIAP2,EFNB2,SHANK2,GRIN2A,GRM5,BCAN,SPTBN1
GO:1904894	BP	positive regulation of receptor signaling pathway via STAT	48	3	0.00450804	1	F2R,GHR,TNF
GO:0140535	CC	intracellular protein-containing complex	737	12	0.004846	1	UBE2U,GTF2H4,LMO7,ASB2,DCUN1D2,PSMD7,PSMD12,RPTOR,ZSWIM4,TAF7,MED30,RNF14
GO:0045211	CC	postsynaptic membrane	270	8	0.00488208	1	CACNG2,EFNB2,F2R,SHANK2,GRIN2A,GRM5,PTPRS,CACNA1C
GO:0045344	BP	negative regulation of MHC class I biosynthetic process	1	1	0.00489466	1	TAF7
GO:0000151	CC	ubiquitin ligase complex	301	7	0.00503726	1	UBE2U,LMO7,ASB2,DCUN1D2,ZSWIM4,MED30,RNF14
GO:0140036	MF	ubiquitin-dependent protein binding	12	2	0.00512049	1	DNAJC2,ANKRD13A
GO:0061041	BP	regulation of wound healing	133	5	0.00515501	1	CLDN19,F2R,F3,CEACAM1,TNF
GO:0007525	BP	somatic muscle development	1	1	0.00527304	1	NEB
GO:0022624	CC	proteasome accessory complex	23	2	0.00528575	1	PSMD7,PSMD12
GO:0071795	MF	K11-linked polyubiquitin modification-dependent protein binding	1	1	0.00531835	1	MINDY2
GO:0002856	BP	negative regulation of natural killer cell mediated immune response to tumor cell	2	1	0.005327	1	CEACAM1
GO:0002859	BP	negative regulation of natural killer cell mediated cytotoxicity directed against tumor cell target	2	1	0.005327	1	CEACAM1
GO:0070493	BP	thrombin-activated receptor signaling pathway	12	2	0.00532824	1	F2R,MET
GO:0046325	BP	negative regulation of glucose import	17	2	0.0054646	1	TNF,PEA15
GO:0016232	MF	HNK-1 sulfotransferase activity	1	1	0.0055322	1	CHST10
GO:0002820	BP	negative regulation of adaptive immune response	56	3	0.00557232	1	DUSP22,TRIM27,CEACAM1
GO:0060082	BP	eye blink reflex	1	1	0.00566368	1	CACNG2
GO:1904508	BP	regulation of protein localization to basolateral plasma membrane	1	1	0.00566368	1	CACNG2
GO:1904510	BP	positive regulation of protein localization to basolateral plasma membrane	1	1	0.00566368	1	CACNG2
GO:0050775	BP	positive regulation of dendrite morphogenesis	34	3	0.00574064	1	BAIAP2,OBSL1,EEF2K
GO:0097601	BP	retina blood vessel maintenance	1	1	0.00576912	1	VSTM4
GO:1904892	BP	regulation of receptor signaling pathway via STAT	104	4	0.00578653	1	F2R,GHR,TNF,DOT1L
GO:0035418	BP	protein localization to synapse	67	4	0.00578764	1	CACNG2,BAIAP2,GRIN2A,KIF5B
GO:0002863	BP	positive regulation of inflammatory response to antigenic stimulus	12	2	0.00595332	1	TNF,CD28
GO:0099060	CC	integral component of postsynaptic specialization membrane	77	4	0.00598451	1	CACNG2,EFNB2,GRIN2A,PTPRS
GO:0008276	MF	protein methyltransferase activity	87	4	0.00610986	1	EHMT2,CXXC1,PRDM13,KMT2D,DOT1L
GO:1905667	BP	negative regulation of protein localization to endosome	1	1	0.00629934	1	ANKRD13A
GO:0044260	BP	cellular macromolecule metabolic process	5553	54	0.00632414	1	FLOT1,EHMT2,KCNQ1OT1,UBE2U,CLDN19,DUT,ADCK5,ERN1,F2R,F3,GHR,DNAJC2,SND1,RNF212,GRIN2A,GRM5,GTF2H4,EEF2K,CXXC1,UBAC2,ST20,LMO7,MET,ATM,ASB2,PHKG1,MBD3,TOLLIP,MINDY2,RNF220,DCUN1D2,DUSP22,PSMD7,RPTOR,PTPRN2,PTPRS,PRDM13,TRIM27,RPS6KA2,CEACAM1,DMRTC2,WNK4,SPTBN1,TAF7,TNF,UBE2D3,LRRK1,KMT2D,DOT1L,KSR1,HERC2,TICRR,MED30,CD28,CHST10,RNF14,VGLL4
GO:0099055	CC	integral component of postsynaptic membrane	118	5	0.00653248	1	CACNG2,EFNB2,GRIN2A,GRM5,PTPRS
GO:0140013	BP	meiotic nuclear division	183	5	0.00659264	1	EHMT2,RNF212,MSX1,ATM,RPS6KA2,DMRTC2
GO:0048671	BP	negative regulation of collateral sprouting	9	2	0.00671949	1	FSTL4,PTPRS
GO:0006259	BP	DNA metabolic process	970	14	0.00672602	1	EHMT2,UBE2U,DUT,DNAJC2,RNF212,GTF2H4,ST20,ATM,MBD3,TNF,UBE2D3,DOT1L,HERC2,TICRR,CD28
GO:0043412	BP	macromolecule modification	3760	41	0.00677841	1	FLOT1,EHMT2,UBE2U,CLDN19,ADCK5,ERN1,GHR,RNF212,GRM5,GTF2H4,EEF2K,CXXC1,LMO7,MET,ATM,ASB2,PHKG1,MBD3,TOLLIP,MINDY2,RNF220,DCUN1D2,DUSP22,RPTOR,PTPRN2,PTPRS,PRDM13,TRIM27,RPS6KA2,CEACAM1,DMRTC2,WNK4,SPTBN1,TAF7,TNF,UBE2D3,LRRK1,KMT2D,DOT1L,KSR1,HERC2,MED30,RNF14
GO:0098948	CC	intrinsic component of postsynaptic specialization membrane	80	4	0.00682327	1	CACNG2,EFNB2,GRIN2A,PTPRS
GO:0038158	BP	granulocyte colony-stimulating factor signaling pathway	2	1	0.00688052	1	CEACAM1
GO:0019538	BP	protein metabolic process	5282	52	0.00692147	1	FLOT1,EHMT2,COMP,UBE2U,CLDN19,ADCK5,ERN1,F2R,F3,F10,GHR,RNF212,GRIN2A,GRM5,GTF2H4,EEF2K,CXXC1,UBAC2,ST20,LMO7,MET,ATM,ASB2,PHKG1,MBD3,TOLLIP,MINDY2,RNF220,DCUN1D2,DUSP22,PSMD7,RPTOR,PTPRN2,PTPRS,PRDM13,TRIM27,RPS6KA2,CEACAM1,DMRTC2,WNK4,SPTBN1,TAF7,TNF,UBE2D3,LRRK1,KMT2D,DOT1L,KSR1,HERC2,MED30,NUMBL,CD28,CHST10,RNF14,VGLL4
GO:0032757	BP	positive regulation of interleukin-8 production	62	3	0.00717924	1	F2R,F3,TNF
GO:0043317	BP	regulation of cytotoxic T cell degranulation	3	1	0.00724385	1	CEACAM1
GO:0043318	BP	negative regulation of cytotoxic T cell degranulation	3	1	0.00724385	1	CEACAM1
GO:0051083	BP	'de novo' cotranslational protein folding	2	1	0.00734778	1	DNAJC2
GO:0004521	MF	endoribonuclease activity	64	3	0.00742284	1	ERN1,SND1,RPP21
GO:0004170	MF	dUTP diphosphatase activity	1	1	0.00746222	1	DUT
GO:0046080	BP	dUTP metabolic process	1	1	0.00746222	1	DUT
GO:0046081	BP	dUTP catabolic process	1	1	0.00746222	1	DUT
GO:1902494	CC	catalytic complex	1409	18	0.00756091	1	CFDP1,UBE2U,ERN1,F3,GTF2H4,CXXC1,LMO7,ASB2,PHKG1,MBD3,DCUN1D2,PSMD7,PSMD12,ZSWIM4,TAF7,RPP21,KMT2D,MED30,RNF14
GO:1990234	CC	transferase complex	784	12	0.00757275	1	UBE2U,ERN1,GTF2H4,CXXC1,LMO7,ASB2,PHKG1,DCUN1D2,ZSWIM4,TAF7,KMT2D,MED30,RNF14
GO:1903035	BP	negative regulation of response to wounding	92	4	0.00762269	1	CLDN19,PTPRS,CEACAM1,TNF
GO:0016925	BP	protein sumoylation	51	3	0.00762485	1	RNF212,TOLLIP,TRIM27
GO:0034330	BP	cell junction organization	679	14	0.00772839	1	FLOT1,CACNG2,BAIAP2,CLDN19,EFNB2,F2R,SHANK2,OBSL1,GRM5,EEF2K,DUSP22,PTPRS,BCAN,TNF,NUMBL
GO:0098936	CC	intrinsic component of postsynaptic membrane	123	5	0.00776641	1	CACNG2,EFNB2,GRIN2A,GRM5,PTPRS
GO:0001886	BP	endothelial cell morphogenesis	11	2	0.00792855	1	MET,COL18A1
GO:0018024	MF	histone-lysine N-methyltransferase activity	41	3	0.00798764	1	EHMT2,CXXC1,KMT2D,DOT1L
GO:0032183	MF	SUMO binding	17	2	0.00810245	1	TOLLIP,HERC2
GO:0098685	CC	Schaffer collateral - CA1 synapse	72	4	0.00810799	1	CACNG2,BAIAP2,EFNB2,GRM5
GO:0031595	CC	nuclear proteasome complex	2	1	0.00814546	1	PSMD12
GO:0061630	MF	ubiquitin protein ligase activity	305	7	0.00835323	1	ASB2,RNF220,TRIM27,UBE2D3,HERC2,MED30,RNF14
GO:0036290	BP	protein trans-autophosphorylation	1	1	0.00844381	1	ERN1
GO:0070054	BP	mRNA splicing, via endonucleolytic cleavage and ligation	1	1	0.00844381	1	ERN1
GO:1990332	CC	Ire1 complex	1	1	0.00844381	1	ERN1
GO:1990579	BP	peptidyl-serine trans-autophosphorylation	1	1	0.00844381	1	ERN1
GO:0009967	BP	positive regulation of signal transduction	1500	21	0.00863979	1	FLOT1,BAIAP2,AGPAT1,ERN1,F2R,F3,F10,GHR,GRM5,MET,MSX1,ATM,RNF220,DUSP22,RPTOR,TRIM27,TNF,LRRK1,KMT2D,PEA15,KSR1,CD28
GO:0140035	MF	ubiquitination-like modification-dependent protein binding	14	2	0.00888009	1	DNAJC2,ANKRD13A
GO:2000345	BP	regulation of hepatocyte proliferation	15	2	0.00905388	1	CEACAM1,TNF
GO:0002819	BP	regulation of adaptive immune response	182	5	0.00910942	1	DUSP22,TRIM27,CEACAM1,TNF,CD28
GO:0010829	BP	negative regulation of glucose transmembrane transport	22	2	0.00932098	1	TNF,PEA15
GO:0035254	MF	glutamate receptor binding	40	3	0.00937016	1	FLOT1,CACNG2,SHANK2
GO:0034138	BP	toll-like receptor 3 signaling pathway	18	2	0.00942788	1	FLOT1,TNF
GO:0004903	MF	growth hormone receptor activity	1	1	0.00960504	1	GHR
GO:0051785	BP	positive regulation of nuclear division	58	3	0.00967985	1	MSX1,TNF,CD28
GO:0018193	BP	peptidyl-amino acid modification	1240	18	0.00970635	1	EHMT2,ERN1,GHR,RNF212,GRM5,CXXC1,MET,ATM,MBD3,TOLLIP,DUSP22,RPTOR,TRIM27,RPS6KA2,DMRTC2,TAF7,TNF,LRRK1,KMT2D,DOT1L
GO:0097060	CC	synaptic membrane	372	9	0.00973125	1	CACNG2,BAIAP2,EFNB2,F2R,SHANK2,GRIN2A,GRM5,PTPRS,CACNA1C
GO:1903046	BP	meiotic cell cycle process	202	5	0.00979415	1	EHMT2,RNF212,MSX1,ATM,RPS6KA2,DMRTC2
GO:0034116	BP	positive regulation of heterotypic cell-cell adhesion	15	2	0.00981853	1	FLOT1,TNF
GO:1902533	BP	positive regulation of intracellular signal transduction	974	15	0.00991775	1	ERN1,F2R,F3,F10,GHR,GRM5,MET,MSX1,ATM,DUSP22,RPTOR,TRIM27,TNF,LRRK1,KSR1,CD28
GO:0002710	BP	negative regulation of T cell mediated immunity	25	2	0.0101577	1	DUSP22,CEACAM1
GO:0016807	MF	cysteine-type carboxypeptidase activity	2	1	0.0102221	1	MINDY2
GO:0090066	BP	regulation of anatomical structure size	483	10	0.0102605	1	BAIAP2,COMP,VSTM4,F2R,FSTL4,NEB,RPTOR,PTPRS,SPTBN1,TNF
GO:0071796	MF	K6-linked polyubiquitin modification-dependent protein binding	2	1	0.010283	1	MINDY2
GO:0061659	MF	ubiquitin-like protein ligase activity	317	7	0.0103247	1	ASB2,RNF220,TRIM27,UBE2D3,HERC2,MED30,RNF14
GO:2000677	BP	regulation of transcription regulatory region DNA binding	52	3	0.0103259	1	MSX1,RNF220,DOT1L
GO:0001935	BP	endothelial cell proliferation	190	5	0.0106471	1	VSTM4,ERN1,F3,RPTOR,TNF
GO:0016571	BP	histone methylation	157	5	0.0110397	1	EHMT2,CXXC1,PRDM13,DMRTC2,KMT2D,DOT1L
GO:0010564	BP	regulation of cell cycle process	683	11	0.0111931	1	OBSL1,SND1,MSX1,ATM,SUSD2,RPTOR,RPS6KA2,TNF,RAB11FIP4,DOT1L,TICRR,CD28
GO:0004686	MF	elongation factor-2 kinase activity	1	1	0.0114744	1	EEF2K
GO:0071454	BP	cellular response to anoxia	1	1	0.0114744	1	EEF2K
GO:0000280	BP	nuclear division	441	8	0.0114833	1	EHMT2,OBSL1,RNF212,MSX1,ATM,RPS6KA2,DMRTC2,TNF,CD28
GO:0003081	BP	regulation of systemic arterial blood pressure by renin-angiotensin	24	2	0.0115147	1	F2R,RPS6KA2
GO:0005008	MF	hepatocyte growth factor-activated receptor activity	1	1	0.0115207	1	MET
GO:0032623	BP	interleukin-2 production	63	3	0.0115934	1	TRIM27,SPTBN1,CD28
GO:0032663	BP	regulation of interleukin-2 production	63	3	0.0115934	1	TRIM27,SPTBN1,CD28
GO:0009213	BP	pyrimidine deoxyribonucleoside triphosphate catabolic process	2	1	0.0117666	1	DUT
GO:0071800	BP	podosome assembly	19	2	0.0119431	1	ASB2,TNF
GO:0102758	MF	very-long-chain enoyl-CoA reductase activity	1	1	0.011988	1	TECR
GO:1900134	BP	negative regulation of renin secretion into blood stream	1	1	0.0121043	1	F2R
GO:0050860	BP	negative regulation of T cell receptor signaling pathway	25	2	0.0122218	1	DUSP22,CEACAM1
GO:0099590	BP	neurotransmitter receptor internalization	19	2	0.0123287	1	CACNG2,EFNB2
GO:0070647	BP	protein modification by small protein conjugation or removal	985	14	0.0123928	1	UBE2U,RNF212,LMO7,ASB2,TOLLIP,MINDY2,RNF220,DCUN1D2,TRIM27,TAF7,UBE2D3,HERC2,MED30,RNF14
GO:0070195	CC	growth hormone receptor complex	2	1	0.01246	1	GHR
GO:0016279	MF	protein-lysine N-methyltransferase activity	55	3	0.0125129	1	EHMT2,CXXC1,KMT2D,DOT1L
GO:0001671	MF	ATPase activator activity	26	2	0.0127048	1	DNAJC2,GTF2H4
GO:0090502	BP	RNA phosphodiester bond hydrolysis, endonucleolytic	76	3	0.0128168	1	ERN1,SND1,RPP21
GO:0016278	MF	lysine N-methyltransferase activity	56	3	0.0128665	1	EHMT2,CXXC1,KMT2D,DOT1L
GO:0072359	BP	circulatory system development	1185	18	0.0129332	1	COMP,EFNB2,VSTM4,F3,OBSL1,GAB1,KCNQ1,MSX1,NEB,ATM,ASB2,PITX2,MBD3,RPS6KA2,CEACAM1,TNF,CACNA1C,COL18A1,VGLL4
GO:0009410	BP	response to xenobiotic stimulus	403	8	0.013046	1	EHMT2,SHANK2,GRIN2A,KCNQ1,UGT1A10,UGT1A8,UGT1A7,UGT1A6,UGT1A5,UGT1A9,RPTOR,TNF,RPP21
GO:0030194	BP	positive regulation of blood coagulation	23	2	0.0130926	1	F2R,F3
GO:1900048	BP	positive regulation of hemostasis	23	2	0.0130926	1	F2R,F3
GO:0061000	BP	negative regulation of dendritic spine development	12	2	0.0130949	1	FSTL4,PTPRS
GO:0035051	BP	cardiocyte differentiation	152	5	0.0132182	1	EFNB2,OBSL1,NEB,ASB2,PITX2
GO:0070064	MF	proline-rich region binding	17	2	0.0132953	1	BAIAP2,GHR
GO:0065008	BP	regulation of biological quality	3702	41	0.0133285	1	FLOT1,CACNG2,CFDP1,BAIAP2,COMP,CLDN19,EFNB2,VSTM4,ERN1,F2R,F3,F10,SHANK2,ACIN1,FSTL4,KCNH3,GHR,DNAJC2,SLC9C2,GRIN2A,GRM5,EEF2K,KCNQ1,KIF5B,MET,MSX1,NEB,UGT1A8,UGT1A7,UGT1A9,RPTOR,PTPRN2,PTPRS,RPS6KA2,CEACAM1,CDH23,WNK4,SPTBN1,TNF,GET1,CACNA1C,LRRK1,TMEM175,CHST10
GO:1990630	CC	IRE1-RACK1-PP2A complex	2	1	0.0133377	1	ERN1
GO:0001097	MF	TFIIH-class transcription factor complex binding	2	1	0.0134312	1	TAF7
GO:1905477	BP	positive regulation of protein localization to membrane	103	4	0.0135137	1	CACNG2,KIF5B,SPTBN1,TNF
GO:0055003	BP	cardiac myofibril assembly	19	2	0.0136375	1	OBSL1,NEB
GO:1901143	BP	insulin catabolic process	3	1	0.0136483	1	CEACAM1
GO:0042391	BP	regulation of membrane potential	424	9	0.0137297	1	CACNG2,BAIAP2,CLDN19,KCNH3,GRIN2A,GRM5,KCNQ1,KIF5B,TNF,CACNA1C
GO:0045994	BP	positive regulation of translational initiation by iron	1	1	0.0137374	1	TNF
GO:0061048	BP	negative regulation of branching involved in lung morphogenesis	1	1	0.0137374	1	TNF
GO:0140460	BP	response to Gram-negative bacterium	1	1	0.0137374	1	TNF
GO:0150129	BP	positive regulation of interleukin-33 production	1	1	0.0137374	1	TNF
GO:1901554	BP	response to paracetamol	1	1	0.0137374	1	TNF
GO:0050820	BP	positive regulation of coagulation	24	2	0.0137468	1	F2R,F3
GO:1903385	BP	regulation of homophilic cell adhesion	2	1	0.0139501	1	CEACAM1
GO:0006226	BP	dUMP biosynthetic process	2	1	0.0139636	1	DUT
GO:0031233	CC	intrinsic component of external side of plasma membrane	24	2	0.0142714	1	F3,F10
GO:0015020	MF	glucuronosyltransferase activity	33	2	0.0144826	1	UGT1A10,UGT1A8,UGT1A7,UGT1A6,UGT1A5,UGT1A9
GO:0043395	MF	heparan sulfate proteoglycan binding	18	2	0.0147475	1	COMP,PTPRS
GO:0099699	CC	integral component of synaptic membrane	149	5	0.014892	1	CACNG2,EFNB2,GRIN2A,GRM5,PTPRS
GO:0006468	BP	protein phosphorylation	1543	21	0.0151746	1	FLOT1,CLDN19,ADCK5,ERN1,GHR,GRM5,GTF2H4,EEF2K,MET,ATM,PHKG1,DUSP22,RPTOR,TRIM27,RPS6KA2,CEACAM1,WNK4,SPTBN1,TAF7,TNF,LRRK1,KSR1
GO:1903959	BP	regulation of anion transmembrane transport	25	2	0.0152904	1	GRM5,TNF
GO:0014066	BP	regulation of phosphatidylinositol 3-kinase signaling	111	4	0.0154857	1	F2R,CEACAM1,TNF,CD28
GO:0017089	MF	glycolipid transfer activity	3	1	0.0156646	1	GLTP
GO:0035331	BP	negative regulation of hippo signaling	13	2	0.0156893	1	SHANK2,VGLL4
GO:0005669	CC	transcription factor TFIID complex	31	2	0.0160354	1	GTF2H4,TAF7
GO:0120190	BP	negative regulation of bile acid secretion	2	1	0.0160516	1	TNF
GO:1902555	CC	endoribonuclease complex	34	2	0.0161154	1	ERN1,RPP21
GO:0072574	BP	hepatocyte proliferation	22	2	0.0161239	1	CEACAM1,TNF
GO:0072575	BP	epithelial cell proliferation involved in liver morphogenesis	22	2	0.0161239	1	CEACAM1,TNF
GO:0051896	BP	regulation of protein kinase B signaling	184	5	0.0162066	1	F3,F10,MET,TNF,CD28
GO:0060996	BP	dendritic spine development	87	4	0.0162204	1	BAIAP2,FSTL4,EEF2K,PTPRS
GO:0030193	BP	regulation of blood coagulation	66	3	0.0162217	1	F2R,F3,CEACAM1
GO:0000296	BP	spermine transport	2	1	0.01624	1	TAF7
GO:0090667	BP	cell chemotaxis to vascular endothelial growth factor	3	1	0.0163729	1	GAB1
GO:0090668	BP	endothelial cell chemotaxis to vascular endothelial growth factor	3	1	0.0163729	1	GAB1
GO:0036010	BP	protein localization to endosome	24	2	0.0165062	1	TOLLIP,ANKRD13A
GO:0031687	MF	A2A adenosine receptor binding	2	1	0.0165468	1	GRM5
GO:1903996	BP	negative regulation of non-membrane spanning protein tyrosine kinase activity	1	1	0.0165631	1	DUSP22
GO:0060557	BP	positive regulation of vitamin D biosynthetic process	2	1	0.0165974	1	TNF
GO:0002541	BP	activation of plasma proteins involved in acute inflammatory response	3	1	0.016684	1	F3
GO:0097602	MF	cullin family protein binding	26	2	0.0168154	1	ASB2,DCUN1D2
GO:0019789	MF	SUMO transferase activity	21	2	0.0168461	1	RNF212,TRIM27
GO:0002090	BP	regulation of receptor internalization	57	3	0.0169527	1	FLOT1,EFNB2,ANKRD13A
GO:0051051	BP	negative regulation of transport	459	8	0.0171047	1	F2R,UBAC2,TRIM27,CEACAM1,WNK4,TNF,PEA15,ANKRD13A
GO:0046966	MF	nuclear thyroid hormone receptor binding	29	2	0.0172134	1	TAF7,MED30
GO:0001819	BP	positive regulation of cytokine production	468	8	0.0174649	1	FLOT1,AGPAT1,F2R,F3,TRIM27,SPTBN1,TNF,CD28
GO:0045446	BP	endothelial cell differentiation	116	4	0.0175312	1	MET,CEACAM1,TNF,COL18A1
GO:0002835	BP	negative regulation of response to tumor cell	4	1	0.017589	1	CEACAM1
GO:0002838	BP	negative regulation of immune response to tumor cell	4	1	0.017589	1	CEACAM1
GO:0072576	BP	liver morphogenesis	23	2	0.0175892	1	CEACAM1,TNF
GO:0032603	BP	fractalkine production	2	1	0.0176335	1	TNF
GO:0032644	BP	regulation of fractalkine production	2	1	0.0176335	1	TNF
GO:0032724	BP	positive regulation of fractalkine production	2	1	0.0176335	1	TNF
GO:0007206	BP	phospholipase C-activating G protein-coupled glutamate receptor signaling pathway	2	1	0.0176902	1	GRM5
GO:0061003	BP	positive regulation of dendritic spine morphogenesis	18	2	0.0176989	1	BAIAP2,EEF2K
GO:0050818	BP	regulation of coagulation	71	3	0.0178966	1	F2R,F3,CEACAM1
GO:0002037	BP	negative regulation of L-glutamate import across plasma membrane	2	1	0.018026	1	TNF
GO:1990267	BP	response to transition metal nanoparticle	2	1	0.0180684	1	TNF
GO:1990268	BP	response to gold nanoparticle	2	1	0.0180684	1	TNF
GO:1902414	BP	protein localization to cell junction	96	4	0.0180893	1	CACNG2,BAIAP2,GRIN2A,KIF5B
GO:0050858	BP	negative regulation of antigen receptor-mediated signaling pathway	33	2	0.018138	1	DUSP22,CEACAM1
GO:0051552	BP	flavone metabolic process	5	1	0.0183621	1	UGT1A10,UGT1A8,UGT1A7,UGT1A9
GO:0031549	BP	negative regulation of brain-derived neurotrophic factor receptor signaling pathway	1	1	0.0184376	1	FSTL4
GO:0044030	BP	regulation of DNA methylation	27	2	0.0184877	1	EHMT2,MBD3
GO:0006355	BP	regulation of transcription, DNA-templated	3287	36	0.0186664	1	FLOT1,EHMT2,ZNF542P,HDGFL1,F2R,DNAJC2,SND1,GRM5,GTF2H4,CXXC1,HOXC9,LMO7,MBD1,MET,MSX1,ATM,NPAT,PITX2,MBD3,RNF220,YY1AP1,DUSP22,RPTOR,PRDM13,TRIM27,DMRTC2,LHX5,TAF7,TNF,UBE2D3,ZNF7,ZNF26,ZNF668,KMT2D,DOT1L,MED30,CD28,RNF14,VGLL4
GO:1903506	BP	regulation of nucleic acid-templated transcription	3288	36	0.0187122	1	FLOT1,EHMT2,ZNF542P,HDGFL1,F2R,DNAJC2,SND1,GRM5,GTF2H4,CXXC1,HOXC9,LMO7,MBD1,MET,MSX1,ATM,NPAT,PITX2,MBD3,RNF220,YY1AP1,DUSP22,RPTOR,PRDM13,TRIM27,DMRTC2,LHX5,TAF7,TNF,UBE2D3,ZNF7,ZNF26,ZNF668,KMT2D,DOT1L,MED30,CD28,RNF14,VGLL4
GO:0004689	MF	phosphorylase kinase activity	4	1	0.018717	1	PHKG1
GO:0031151	MF	histone methyltransferase activity (H3-K79 specific)	1	1	0.0187811	1	DOT1L
GO:0001885	BP	endothelial cell development	64	3	0.0187953	1	MET,TNF,COL18A1
GO:0043316	BP	cytotoxic T cell degranulation	4	1	0.018825	1	CEACAM1
GO:0072639	BP	interleukin-33 production	3	1	0.0188898	1	TNF
GO:0150127	BP	regulation of interleukin-33 production	3	1	0.0188898	1	TNF
GO:0032637	BP	interleukin-8 production	102	3	0.0189245	1	F2R,F3,TNF
GO:0032677	BP	regulation of interleukin-8 production	102	3	0.0189245	1	F2R,F3,TNF
GO:0009149	BP	pyrimidine nucleoside triphosphate catabolic process	3	1	0.0189447	1	DUT
GO:0072564	BP	blood microparticle formation	2	1	0.0191933	1	TNF
GO:2000332	BP	regulation of blood microparticle formation	2	1	0.0191933	1	TNF
GO:2000334	BP	positive regulation of blood microparticle formation	2	1	0.0191933	1	TNF
GO:1903078	BP	positive regulation of protein localization to plasma membrane	60	3	0.0192711	1	KIF5B,SPTBN1,TNF
GO:2001141	BP	regulation of RNA biosynthetic process	3297	36	0.0193128	1	FLOT1,EHMT2,ZNF542P,HDGFL1,F2R,DNAJC2,SND1,GRM5,GTF2H4,CXXC1,HOXC9,LMO7,MBD1,MET,MSX1,ATM,NPAT,PITX2,MBD3,RNF220,YY1AP1,DUSP22,RPTOR,PRDM13,TRIM27,DMRTC2,LHX5,TAF7,TNF,UBE2D3,ZNF7,ZNF26,ZNF668,KMT2D,DOT1L,MED30,CD28,RNF14,VGLL4
GO:0007529	BP	establishment of synaptic specificity at neuromuscular junction	2	1	0.0193276	1	F2R
GO:0006311	BP	meiotic gene conversion	3	1	0.0193799	1	RNF212
GO:0060127	BP	prolactin secreting cell differentiation	1	1	0.019603	1	PITX2
GO:0006479	BP	protein methylation	196	5	0.0196609	1	EHMT2,CXXC1,PRDM13,DMRTC2,KMT2D,DOT1L
GO:0008213	BP	protein alkylation	196	5	0.0196609	1	EHMT2,CXXC1,PRDM13,DMRTC2,KMT2D,DOT1L
GO:0008283	BP	cell population proliferation	1976	24	0.0198915	1	CFDP1,COMP,CLDN19,EFNB2,VSTM4,ERN1,F2R,F3,SHANK2,MSX1,ATM,PITX2,YY1AP1,DUSP22,RPTOR,RPS6KA2,CEACAM1,LHX5,TNF,COL18A1,KMT2D,DOT1L,KSR1,NUMBL,CD28,VGLL4
GO:0099240	CC	intrinsic component of synaptic membrane	160	5	0.01992	1	CACNG2,EFNB2,GRIN2A,GRM5,PTPRS
GO:0031430	CC	M band	23	2	0.0199694	1	OBSL1,SPTBN1
GO:0060559	BP	positive regulation of calcidiol 1-monooxygenase activity	3	1	0.0200469	1	TNF
GO:0006447	BP	regulation of translational initiation by iron	2	1	0.0200469	1	TNF
GO:0098683	CC	cochlear hair cell ribbon synapse	1	1	0.0201026	1	CDH23
GO:0098590	CC	plasma membrane region	1226	18	0.0202262	1	FLOT1,CACNG2,BAIAP2,LYPD4,CLDN19,EFNB2,F2R,SHANK2,GRIN2A,GRM5,KCNQ1,LMO7,MET,PTPRS,CEACAM1,SPTBN1,CACNA1C,RAB11FIP4,KSR1
GO:0048738	BP	cardiac muscle tissue development	233	6	0.0203987	1	EFNB2,OBSL1,MSX1,NEB,ASB2,VGLL4
GO:0061845	CC	neuron projection branch point	1	1	0.0204797	1	BAIAP2
GO:0061846	CC	dendritic spine cytoplasm	1	1	0.0204797	1	BAIAP2
GO:0099564	BP	modification of synaptic structure, modulating synaptic transmission	1	1	0.0204797	1	BAIAP2
GO:2001272	BP	positive regulation of cysteine-type endopeptidase activity involved in execution phase of apoptosis	3	1	0.0205272	1	TNF
GO:0010424	BP	DNA methylation on cytosine within a CG sequence	1	1	0.0205573	1	EHMT2
GO:0007507	BP	heart development	589	11	0.0210661	1	EFNB2,OBSL1,KCNQ1,MSX1,NEB,ATM,ASB2,PITX2,MBD3,RPS6KA2,CACNA1C,VGLL4
GO:0048285	BP	organelle fission	487	8	0.0210849	1	EHMT2,OBSL1,RNF212,MSX1,ATM,RPS6KA2,DMRTC2,TNF,CD28
GO:0016251	MF	RNA polymerase II general transcription initiation factor activity	37	2	0.0212155	1	GTF2H4,TAF7
GO:0018027	BP	peptidyl-lysine dimethylation	25	2	0.0213391	1	EHMT2,DMRTC2,KMT2D
GO:0001555	BP	oocyte growth	2	1	0.0213819	1	KMT2D
GO:0007259	BP	receptor signaling pathway via JAK-STAT	160	4	0.0218174	1	F2R,GHR,TNF,DOT1L
GO:0034059	BP	response to anoxia	3	1	0.021849	1	EEF2K
GO:0010923	BP	negative regulation of phosphatase activity	35	2	0.0220064	1	TNF,PPP1R26
GO:1900133	BP	regulation of renin secretion into blood stream	3	1	0.0221776	1	F2R
GO:0045814	BP	negative regulation of gene expression, epigenetic	79	3	0.0221948	1	MBD3,TRIM27,KMT2D
GO:0006919	BP	activation of cysteine-type endopeptidase activity involved in apoptotic process	77	3	0.0223256	1	F2R,F3,ST20,TNF
GO:0140677	MF	molecular function activator activity	33	2	0.0223309	1	DNAJC2,GTF2H4
GO:0048670	BP	regulation of collateral sprouting	18	2	0.0225692	1	FSTL4,PTPRS
GO:0035296	BP	regulation of tube diameter	141	4	0.0225826	1	COMP,VSTM4,F2R,TNF
GO:0097746	BP	blood vessel diameter maintenance	141	4	0.0225826	1	COMP,VSTM4,F2R,TNF
GO:0014072	BP	response to isoquinoline alkaloid	28	2	0.0226083	1	GHR,PEA15
GO:0043278	BP	response to morphine	28	2	0.0226083	1	GHR,PEA15
GO:0002543	BP	activation of blood coagulation via clotting cascade	2	1	0.0226405	1	F3
GO:0035150	BP	regulation of tube size	142	4	0.022889	1	COMP,VSTM4,F2R,TNF
GO:0007205	BP	protein kinase C-activating G protein-coupled receptor signaling pathway	27	2	0.0229341	1	F2R,GRM5
GO:0040020	BP	regulation of meiotic nuclear division	31	2	0.0230582	1	MSX1,RPS6KA2
GO:0048522	BP	positive regulation of cellular process	5523	55	0.0231438	1	FLOT1,CACNG2,BAIAP2,AGPAT1,KCNQ1OT1,COMP,COL26A1,CLDN19,DMP1,EFNB2,ERN1,F2R,F3,F10,SHANK2,ACIN1,OBSL1,GAB1,GHR,DNAJC2,GRIN2A,GRM5,EEF2K,CXXC1,KCNQ1,KIF5B,ST20,LMO7,MET,MSX1,ATM,NPAT,PITX2,TOLLIP,RNF220,DCUN1D2,DUSP22,RPTOR,TRIM27,RPS6KA2,CEACAM1,DMRTC2,LHX5,WNK4,SPTBN1,TAF7,TNF,UBE2D3,LRRK1,ZNF668,KMT2D,DOT1L,PEA15,KSR1,MED30,NUMBL,CD28,RNF14,VGLL4
GO:0006231	BP	dTMP biosynthetic process	4	1	0.0231703	1	DUT
GO:0009177	BP	pyrimidine deoxyribonucleoside monophosphate biosynthetic process	4	1	0.0231703	1	DUT
GO:0033503	CC	HULC complex	5	1	0.023239	1	UBE2U
GO:0005964	CC	phosphorylase kinase complex	5	1	0.0232849	1	PHKG1
GO:0000438	CC	core TFIIH complex portion of holo TFIIH complex	2	1	0.0234516	1	GTF2H4
GO:0055007	BP	cardiac muscle cell differentiation	121	4	0.0235777	1	EFNB2,OBSL1,NEB,ASB2
GO:0034114	BP	regulation of heterotypic cell-cell adhesion	25	2	0.0238035	1	FLOT1,TNF
GO:1904375	BP	regulation of protein localization to cell periphery	124	4	0.0238993	1	CACNG2,KIF5B,SPTBN1,TNF
GO:0061045	BP	negative regulation of wound healing	76	3	0.0239809	1	CLDN19,CEACAM1,TNF
GO:0034968	BP	histone lysine methylation	126	4	0.0242239	1	EHMT2,CXXC1,DMRTC2,KMT2D,DOT1L
GO:0010033	BP	response to organic substance	2982	32	0.0243576	1	PDCD7,FLOT1,BAIAP2,AGPAT1,EHMT2,COMP,EFNB2,ERN1,F2R,F3,GAB1,GHR,GRIN2A,GRM5,EEF2K,UBAC2,KCNQ1,KIF5B,MSX1,ATM,MBD3,TOLLIP,DUSP22,RPTOR,PTPRN2,RPS6KA2,CEACAM1,TAF7,TNF,UBE2D3,KMT2D,PEA15,NUMBL,RNF14
GO:0032446	BP	protein modification by small protein conjugation	854	12	0.0245605	1	UBE2U,RNF212,LMO7,ASB2,TOLLIP,RNF220,DCUN1D2,TRIM27,UBE2D3,HERC2,MED30,RNF14
GO:0043529	CC	GET complex	3	1	0.024582	1	GET1
GO:0005150	MF	interleukin-1, type I receptor binding	2	1	0.0246894	1	TOLLIP
GO:0038016	BP	insulin receptor internalization	3	1	0.0248143	1	CEACAM1
GO:1901647	BP	positive regulation of synoviocyte proliferation	3	1	0.0249313	1	TNF
GO:0061631	MF	ubiquitin conjugating enzyme activity	34	2	0.0249728	1	UBE2U,UBE2D3
GO:0042127	BP	regulation of cell population proliferation	1703	21	0.0249957	1	CFDP1,COMP,CLDN19,EFNB2,ERN1,F2R,F3,SHANK2,MSX1,ATM,DUSP22,RPTOR,RPS6KA2,CEACAM1,LHX5,TNF,COL18A1,KMT2D,DOT1L,KSR1,CD28,VGLL4
GO:0071691	BP	cardiac muscle thin filament assembly	3	1	0.0252721	1	NEB
GO:0035822	BP	gene conversion	4	1	0.0253901	1	RNF212
GO:0002876	BP	positive regulation of chronic inflammatory response to antigenic stimulus	2	1	0.0255138	1	TNF
GO:0045347	BP	negative regulation of MHC class II biosynthetic process	6	1	0.0255444	1	TAF7
GO:0061851	CC	leading edge of lamellipodium	2	1	0.0257481	1	DUSP22
GO:0097696	BP	receptor signaling pathway via STAT	170	4	0.0258209	1	F2R,GHR,TNF,DOT1L
GO:1990393	CC	3M complex	3	1	0.0258227	1	OBSL1
GO:0014706	BP	striated muscle tissue development	247	6	0.0258785	1	EFNB2,OBSL1,MSX1,NEB,ASB2,VGLL4
GO:0002706	BP	regulation of lymphocyte mediated immunity	170	4	0.0259387	1	DUSP22,CEACAM1,TNF,CD28
GO:1905368	CC	peptidase complex	109	3	0.0264191	1	F3,PSMD7,PSMD12
GO:2001056	BP	positive regulation of cysteine-type endopeptidase activity	143	4	0.0265584	1	F2R,F3,GRIN2A,ST20,TNF
GO:0051321	BP	meiotic cell cycle	261	5	0.0266519	1	EHMT2,RNF212,MSX1,ATM,RPS6KA2,DMRTC2
GO:0004683	MF	calmodulin-dependent protein kinase activity	27	2	0.0267767	1	EEF2K,PHKG1
GO:0043491	BP	protein kinase B signaling	213	5	0.0268698	1	F3,F10,MET,TNF,CD28
GO:0006351	BP	transcription, DNA-templated	3404	36	0.0270278	1	FLOT1,EHMT2,ZNF542P,HDGFL1,F2R,DNAJC2,SND1,GRM5,GTF2H4,CXXC1,HOXC9,LMO7,MBD1,MET,MSX1,ATM,NPAT,PITX2,MBD3,RNF220,YY1AP1,DUSP22,RPTOR,PRDM13,TRIM27,DMRTC2,LHX5,TAF7,TNF,UBE2D3,ZNF7,ZNF26,ZNF668,KMT2D,DOT1L,MED30,CD28,RNF14,VGLL4
GO:0097659	BP	nucleic acid-templated transcription	3406	36	0.0271167	1	FLOT1,EHMT2,ZNF542P,HDGFL1,F2R,DNAJC2,SND1,GRM5,GTF2H4,CXXC1,HOXC9,LMO7,MBD1,MET,MSX1,ATM,NPAT,PITX2,MBD3,RNF220,YY1AP1,DUSP22,RPTOR,PRDM13,TRIM27,DMRTC2,LHX5,TAF7,TNF,UBE2D3,ZNF7,ZNF26,ZNF668,KMT2D,DOT1L,MED30,CD28,RNF14,VGLL4
GO:0002941	BP	synoviocyte proliferation	4	1	0.0272935	1	TNF
GO:1901645	BP	regulation of synoviocyte proliferation	4	1	0.0272935	1	TNF
GO:0061628	MF	H3K27me3 modified histone binding	3	1	0.0273157	1	TAF7
GO:1990597	CC	AIP1-IRE1 complex	2	1	0.027394	1	ERN1
GO:0017099	MF	very-long-chain-acyl-CoA dehydrogenase activity	4	1	0.0274887	1	TECR
GO:0071230	BP	cellular response to amino acid stimulus	72	3	0.0275091	1	BAIAP2,RPTOR,TNF
GO:0061574	CC	ASAP complex	4	1	0.0278376	1	ACIN1
GO:0031532	BP	actin cytoskeleton reorganization	111	4	0.0279121	1	BAIAP2,CLDN19,GAB1,ASB2
GO:1990637	BP	response to prolactin	2	1	0.0280554	1	EEF2K
GO:0035330	BP	regulation of hippo signaling	20	2	0.0281067	1	SHANK2,VGLL4
GO:0002439	BP	chronic inflammatory response to antigenic stimulus	3	1	0.0281535	1	TNF
GO:0002874	BP	regulation of chronic inflammatory response to antigenic stimulus	3	1	0.0281535	1	TNF
GO:0003158	BP	endothelium development	132	4	0.0283916	1	MET,CEACAM1,TNF,COL18A1
GO:0032774	BP	RNA biosynthetic process	3424	36	0.0285327	1	FLOT1,EHMT2,ZNF542P,HDGFL1,F2R,DNAJC2,SND1,GRM5,GTF2H4,CXXC1,HOXC9,LMO7,MBD1,MET,MSX1,ATM,NPAT,PITX2,MBD3,RNF220,YY1AP1,DUSP22,RPTOR,PRDM13,TRIM27,DMRTC2,LHX5,TAF7,TNF,UBE2D3,ZNF7,ZNF26,ZNF668,KMT2D,DOT1L,MED30,CD28,RNF14,VGLL4
GO:0001990	BP	regulation of systemic arterial blood pressure by hormone	38	2	0.0286205	1	F2R,RPS6KA2
GO:1901671	BP	positive regulation of superoxide dismutase activity	4	1	0.028756	1	TNF
GO:0043414	BP	macromolecule methylation	326	6	0.0287698	1	EHMT2,CXXC1,MBD3,PRDM13,DMRTC2,KMT2D,DOT1L
GO:0150111	BP	regulation of transepithelial transport	4	1	0.0288097	1	CLDN19
GO:0007596	BP	blood coagulation	219	5	0.02884	1	COMP,F2R,F3,F10,CEACAM1
GO:1901653	BP	cellular response to peptide	356	7	0.0293226	1	BAIAP2,GAB1,GHR,GRM5,EEF2K,CEACAM1,TNF
GO:0015057	MF	thrombin-activated receptor activity	5	1	0.0293867	1	F2R
GO:0048814	BP	regulation of dendrite morphogenesis	63	3	0.0294699	1	BAIAP2,OBSL1,EEF2K
GO:0002714	BP	positive regulation of B cell mediated immunity	40	2	0.029537	1	TNF,CD28
GO:0002891	BP	positive regulation of immunoglobulin mediated immune response	40	2	0.029537	1	TNF,CD28
GO:0018022	BP	peptidyl-lysine methylation	140	4	0.0295872	1	EHMT2,CXXC1,DMRTC2,KMT2D,DOT1L
GO:0002822	BP	regulation of adaptive immune response based on somatic recombination of immune receptors built from immunoglobulin superfamily domains	168	4	0.0296817	1	DUSP22,CEACAM1,TNF,CD28
GO:0022402	BP	cell cycle process	1194	15	0.0297476	1	EHMT2,OBSL1,SND1,RNF212,MSX1,ATM,NPAT,SUSD2,RPTOR,RPS6KA2,DMRTC2,SPTBN1,TNF,RAB11FIP4,DOT1L,TICRR,CD28
GO:0050817	BP	coagulation	224	5	0.0297555	1	COMP,F2R,F3,F10,CEACAM1
GO:0099583	MF	neurotransmitter receptor activity involved in regulation of postsynaptic cytosolic calcium ion concentration	3	1	0.0297876	1	GRM5
GO:0032869	BP	cellular response to insulin stimulus	202	5	0.0298228	1	BAIAP2,GAB1,GHR,EEF2K,CEACAM1
GO:0090304	BP	nucleic acid metabolic process	5264	47	0.0298906	1	PDCD7,FLOT1,EHMT2,KCNQ1OT1,ZNF542P,UBE2U,HDGFL1,DUT,ERN1,F2R,ACIN1,DNAJC2,SND1,RNF212,GRM5,GTF2H4,CXXC1,HOXC9,ST20,LMO7,MBD1,MET,MSX1,ATM,NPAT,PITX2,MBD3,RNF220,YY1AP1,DUSP22,RPTOR,DHX37,PRDM13,TRIM27,DMRTC2,LHX5,TAF7,TNF,UBE2D3,ZNF7,ZNF26,ZNF668,RPP21,KMT2D,DOT1L,HERC2,TICRR,MED30,CD28,RNF14,VGLL4
GO:0120188	BP	regulation of bile acid secretion	6	1	0.0300665	1	TNF
GO:0050878	BP	regulation of body fluid levels	378	7	0.0304358	1	COMP,F2R,F3,F10,MET,CEACAM1,WNK4
GO:0106140	MF	P-TEFb complex binding	4	1	0.0305707	1	TAF7
GO:1902387	MF	ceramide 1-phosphate binding	8	1	0.030689	1	GLTP
GO:0004519	MF	endonuclease activity	117	3	0.0306961	1	ERN1,SND1,RPP21
GO:0060261	BP	positive regulation of transcription initiation from RNA polymerase II promoter	41	2	0.0307421	1	TAF7,MED30
GO:1902938	BP	regulation of intracellular calcium activated chloride channel activity	3	1	0.0309082	1	GRM5
GO:1904837	BP	beta-catenin-TCF complex assembly	3	1	0.0310422	1	KMT2D
GO:0002858	BP	regulation of natural killer cell mediated cytotoxicity directed against tumor cell target	8	1	0.0311122	1	CEACAM1
GO:1905242	BP	response to 3,3',5-triiodo-L-thyronine	4	1	0.0311352	1	TNF
GO:0061650	MF	ubiquitin-like protein conjugating enzyme activity	37	2	0.0313628	1	UBE2U,UBE2D3
GO:0032839	CC	dendrite cytoplasm	30	2	0.0313841	1	BAIAP2,KIF5B
GO:0008093	MF	cytoskeletal anchor activity	22	2	0.0314749	1	BAIAP2,OBSL1
GO:0010693	BP	negative regulation of alkaline phosphatase activity	3	1	0.0316255	1	TNF
GO:0032743	BP	positive regulation of interleukin-2 production	34	2	0.0316542	1	SPTBN1,CD28
GO:0004466	MF	long-chain-acyl-CoA dehydrogenase activity	5	1	0.0316994	1	TECR
GO:1902388	MF	ceramide 1-phosphate transfer activity	8	1	0.0317665	1	GLTP
GO:1902389	BP	ceramide 1-phosphate transport	8	1	0.0317665	1	GLTP
GO:0009986	CC	cell surface	852	12	0.0319881	1	FLOT1,CACNG2,F2R,F3,F10,GHR,GRIN2A,KCNQ1,LMO7,MET,CEACAM1,TNF,CD28
GO:0007266	BP	Rho protein signal transduction	136	4	0.0321416	1	FLOT1,CNKSR1,F2R,MET
GO:0007599	BP	hemostasis	225	5	0.0321736	1	COMP,F2R,F3,F10,CEACAM1
GO:0035993	BP	deltoid tuberosity development	2	1	0.0323419	1	PITX2
GO:0070004	MF	cysteine-type exopeptidase activity	5	1	0.03244	1	MINDY2
GO:2000346	BP	negative regulation of hepatocyte proliferation	4	1	0.032518	1	CEACAM1
GO:0004540	MF	ribonuclease activity	110	3	0.0325454	1	ERN1,SND1,RPP21
GO:0048403	MF	brain-derived neurotrophic factor binding	4	1	0.0325835	1	FSTL4
GO:1904999	BP	positive regulation of leukocyte adhesion to arterial endothelial cell	3	1	0.0326238	1	TNF
GO:0014068	BP	positive regulation of phosphatidylinositol 3-kinase signaling	79	3	0.0327478	1	F2R,TNF,CD28
GO:0140223	MF	general transcription initiation factor activity	44	2	0.0327924	1	GTF2H4,TAF7
GO:0140030	MF	modification-dependent protein binding	161	4	0.0328254	1	DNAJC2,CXXC1,MINDY2,TAF7,ANKRD13A
GO:2001055	BP	positive regulation of mesenchymal cell apoptotic process	3	1	0.0330075	1	MSX1
GO:0043197	CC	dendritic spine	170	5	0.0332658	1	BAIAP2,SHANK2,GRIN2A,GRM5,EEF2K
GO:0051966	BP	regulation of synaptic transmission, glutamatergic	70	3	0.0334013	1	CACNG2,GRM5,TNF
GO:0035880	BP	embryonic nail plate morphogenesis	3	1	0.0334827	1	MSX1
GO:0044309	CC	neuron spine	171	5	0.0335771	1	BAIAP2,SHANK2,GRIN2A,GRM5,EEF2K
GO:0035509	BP	negative regulation of myosin-light-chain-phosphatase activity	5	1	0.0336264	1	TNF
GO:0031672	CC	A band	34	2	0.0337105	1	OBSL1,SPTBN1
GO:0046836	BP	glycolipid transport	7	1	0.0337667	1	GLTP
GO:0002678	BP	positive regulation of chronic inflammatory response	4	1	0.033933	1	TNF
GO:1901564	BP	organonitrogen compound metabolic process	6206	55	0.0339573	1	FLOT1,EHMT2,COMP,UBE2U,CLDN19,DUT,ADCK5,ERN1,F2R,F3,F10,GHR,RNF212,GRIN2A,GRM5,GTF2H4,EEF2K,CXXC1,UBAC2,ST20,LMO7,MET,ATM,GLTP,ASB2,PHKG1,MBD3,TOLLIP,MINDY2,RNF220,DCUN1D2,DUSP22,PSMD7,RPTOR,PTPRN2,PTPRS,PRDM13,TRIM27,RPS6KA2,CEACAM1,DMRTC2,WNK4,SPTBN1,TAF7,TNF,UBE2D3,LRRK1,KMT2D,DOT1L,KSR1,HERC2,MED30,NUMBL,CD28,CHST10,TECR,RNF14,VGLL4
GO:0070173	BP	regulation of enamel mineralization	7	1	0.0341169	1	DMP1
GO:0030018	CC	Z disc	126	4	0.0344657	1	OBSL1,NEB,ASB2,CACNA1C
GO:0031303	CC	integral component of endosome membrane	2	1	0.0345447	1	TMEM175
GO:0002420	BP	natural killer cell mediated cytotoxicity directed against tumor cell target	9	1	0.0345464	1	CEACAM1
GO:1990049	BP	retrograde neuronal dense core vesicle transport	4	1	0.0348853	1	KIF5B
GO:1903849	BP	positive regulation of aorta morphogenesis	2	1	0.0349467	1	EFNB2
GO:0030017	CC	sarcomere	207	5	0.0350562	1	OBSL1,NEB,ASB2,SPTBN1,CACNA1C
GO:0009204	BP	deoxyribonucleoside triphosphate catabolic process	7	1	0.0351865	1	DUT
GO:0032612	BP	interleukin-1 production	126	3	0.0352877	1	F2R,CEACAM1,TNF
GO:0032652	BP	regulation of interleukin-1 production	126	3	0.0352877	1	F2R,CEACAM1,TNF
GO:0002855	BP	regulation of natural killer cell mediated immune response to tumor cell	9	1	0.035327	1	CEACAM1
GO:0051048	BP	negative regulation of secretion	166	4	0.0353492	1	F2R,CEACAM1,WNK4,TNF
GO:0032741	BP	positive regulation of interleukin-18 production	7	1	0.035399	1	TNF
GO:0019899	MF	enzyme binding	2040	24	0.0354579	1	FLOT1,COMP,ERN1,F3,ACIN1,GHR,GRM5,KCNQ1,MET,PHKG1,TOLLIP,UGT1A10,UGT1A8,UGT1A7,UGT1A6,UGT1A9,DCUN1D2,DUSP22,RPTOR,TRIM27,CEACAM1,SPTBN1,TAF7,TNF,RAB11FIP4,HERC2,CD28,RNF14
GO:1903347	BP	negative regulation of bicellular tight junction assembly	6	1	0.0355944	1	TNF
GO:0008170	MF	N-methyltransferase activity	93	3	0.0356044	1	EHMT2,CXXC1,KMT2D,DOT1L
GO:1990079	BP	cartilage homeostasis	4	1	0.0356633	1	COMP
GO:0055013	BP	cardiac muscle cell development	81	3	0.0356883	1	OBSL1,NEB,ASB2
GO:0009897	CC	external side of plasma membrane	360	6	0.0358443	1	FLOT1,F3,F10,GHR,TNF,CD28
GO:2001270	BP	regulation of cysteine-type endopeptidase activity involved in execution phase of apoptosis	6	1	0.0358628	1	TNF
GO:0005911	CC	cell-cell junction	490	9	0.0359486	1	FLOT1,CNKSR1,BAIAP2,CLDN19,EFNB2,OBSL1,GAB1,CEACAM1,WNK4
GO:0008541	CC	proteasome regulatory particle, lid subcomplex	7	1	0.0360332	1	PSMD12
GO:0035617	BP	stress granule disassembly	5	1	0.0361264	1	KIF5B
GO:1905172	MF	RISC complex binding	4	1	0.0364074	1	SND1
GO:1990604	CC	IRE1-TRAF2-ASK1 complex	4	1	0.0364871	1	ERN1
GO:0098794	CC	postsynapse	606	11	0.0365702	1	CACNG2,BAIAP2,EFNB2,F2R,SHANK2,GRIN2A,GRM5,EEF2K,PTPRS,SPTBN1,CACNA1C
GO:0050856	BP	regulation of T cell receptor signaling pathway	44	2	0.0365961	1	DUSP22,CEACAM1
GO:0072156	BP	distal tubule morphogenesis	3	1	0.0367176	1	WNK4
GO:0007129	BP	homologous chromosome pairing at meiosis	51	2	0.0368512	1	EHMT2,RNF212
GO:0033058	BP	directional locomotion	3	1	0.0370813	1	GRIN2A
GO:0032226	BP	positive regulation of synaptic transmission, dopaminergic	3	1	0.0372261	1	FLOT1
GO:0010468	BP	regulation of gene expression	5058	46	0.0373011	1	FLOT1,AGPAT1,EHMT2,KCNQ1OT1,COMP,ZNF542P,CLDN19,HDGFL1,ERN1,F2R,F3,DNAJC2,SND1,GRM5,GTF2H4,CXXC1,HOXC9,KCNQ1,LMO7,MBD1,MET,MSX1,ATM,NPAT,PITX2,MBD3,RNF220,YY1AP1,DUSP22,RPTOR,PTPRS,PRDM13,TRIM27,RPS6KA2,CEACAM1,DMRTC2,LHX5,SPTBN1,TAF7,TNF,UBE2D3,ZNF7,ZNF26,ZNF668,KMT2D,DOT1L,MED30,CD28,RNF14,VGLL4
GO:0003105	BP	negative regulation of glomerular filtration	4	1	0.0374029	1	F2R
GO:0035305	BP	negative regulation of dephosphorylation	46	2	0.0374259	1	TNF,PPP1R26
GO:0014065	BP	phosphatidylinositol 3-kinase signaling	144	4	0.037581	1	F2R,CEACAM1,TNF,CD28
GO:0002698	BP	negative regulation of immune effector process	110	3	0.037592	1	DUSP22,CEACAM1,TNF
GO:0051252	BP	regulation of RNA metabolic process	3581	37	0.0376082	1	FLOT1,EHMT2,KCNQ1OT1,ZNF542P,HDGFL1,ERN1,F2R,DNAJC2,SND1,GRM5,GTF2H4,CXXC1,HOXC9,LMO7,MBD1,MET,MSX1,ATM,NPAT,PITX2,MBD3,RNF220,YY1AP1,DUSP22,RPTOR,PRDM13,TRIM27,DMRTC2,LHX5,TAF7,TNF,UBE2D3,ZNF7,ZNF26,ZNF668,KMT2D,DOT1L,MED30,CD28,RNF14,VGLL4
GO:0019233	BP	sensory perception of pain	97	3	0.037829	1	F2R,GRIN2A,TNF
GO:0071229	BP	cellular response to acid chemical	82	3	0.0378696	1	BAIAP2,RPTOR,TNF
GO:0019530	BP	taurine metabolic process	7	1	0.0380843	1	GHR
GO:0019694	BP	alkanesulfonate metabolic process	7	1	0.0380843	1	GHR
GO:0060992	BP	response to fungicide	4	1	0.0380983	1	EHMT2
GO:0001817	BP	regulation of cytokine production	792	10	0.0381092	1	FLOT1,AGPAT1,F2R,F3,PTPRS,TRIM27,CEACAM1,SPTBN1,TNF,CD28
GO:0030263	BP	apoptotic chromosome condensation	5	1	0.0383467	1	ACIN1
GO:0048668	BP	collateral sprouting	24	2	0.0384592	1	FSTL4,PTPRS
GO:0032270	BP	positive regulation of cellular protein metabolic process	1373	17	0.0385327	1	FLOT1,CLDN19,ERN1,F2R,F3,GHR,GRIN2A,GRM5,ST20,ATM,TOLLIP,DCUN1D2,RPTOR,DMRTC2,TNF,LRRK1,CD28,RNF14,VGLL4
GO:0002423	BP	natural killer cell mediated immune response to tumor cell	10	1	0.0387463	1	CEACAM1
GO:1902554	CC	serine/threonine protein kinase complex	97	3	0.0387512	1	ERN1,GTF2H4,PHKG1
GO:0120017	MF	ceramide transfer activity	9	1	0.0387924	1	GLTP
GO:0001002	MF	RNA polymerase III type 1 promoter sequence-specific DNA binding	3	1	0.038901	1	RPTOR
GO:0001003	MF	RNA polymerase III type 2 promoter sequence-specific DNA binding	3	1	0.038901	1	RPTOR
GO:0080084	MF	5S rDNA binding	3	1	0.038901	1	RPTOR
GO:0034729	BP	histone H3-K79 methylation	4	1	0.0389689	1	DOT1L
GO:0003073	BP	regulation of systemic arterial blood pressure	94	3	0.0389783	1	F2R,RPS6KA2,TNF
GO:0004674	MF	protein serine/threonine kinase activity	421	8	0.0391162	1	ADCK5,ERN1,EEF2K,ATM,PHKG1,RPS6KA2,WNK4,LRRK1,KSR1
GO:0016310	BP	phosphorylation	1811	22	0.0392258	1	FLOT1,CLDN19,ADCK5,ERN1,GHR,GRM5,GTF2H4,EEF2K,MET,ATM,PHKG1,TOLLIP,DUSP22,RPTOR,TRIM27,RPS6KA2,CEACAM1,WNK4,SPTBN1,TAF7,TNF,LRRK1,KSR1
GO:0070494	BP	regulation of thrombin-activated receptor signaling pathway	3	1	0.039428	1	MET
GO:0070495	BP	negative regulation of thrombin-activated receptor signaling pathway	3	1	0.039428	1	MET
GO:0045341	BP	MHC class I biosynthetic process	6	1	0.0395639	1	TAF7
GO:0045343	BP	regulation of MHC class I biosynthetic process	6	1	0.0395639	1	TAF7
GO:0019219	BP	regulation of nucleobase-containing compound metabolic process	3877	39	0.0395912	1	FLOT1,EHMT2,KCNQ1OT1,ZNF542P,HDGFL1,ERN1,F2R,DNAJC2,SND1,GRM5,GTF2H4,CXXC1,HOXC9,ST20,LMO7,MBD1,MET,MSX1,ATM,NPAT,PITX2,MBD3,RNF220,YY1AP1,DUSP22,RPTOR,PRDM13,TRIM27,DMRTC2,LHX5,TAF7,TNF,UBE2D3,ZNF7,ZNF26,ZNF668,KMT2D,DOT1L,TICRR,MED30,CD28,RNF14,VGLL4
GO:0060249	BP	anatomical structure homeostasis	312	6	0.0395966	1	COMP,VSTM4,F2R,CDH23,LRRK1,TMEM175
GO:1903847	BP	regulation of aorta morphogenesis	4	1	0.0396835	1	EFNB2
GO:0046136	BP	positive regulation of vitamin metabolic process	4	1	0.0397086	1	TNF
GO:1904997	BP	regulation of leukocyte adhesion to arterial endothelial cell	5	1	0.0398965	1	TNF
GO:0031295	BP	T cell costimulation	43	2	0.0399271	1	EFNB2,CD28
GO:0007127	BP	meiosis I	126	3	0.0404153	1	EHMT2,RNF212,ATM,DMRTC2
GO:0001156	MF	TFIIIC-class transcription factor complex binding	3	1	0.040465	1	RPTOR
GO:0045859	BP	regulation of protein kinase activity	639	10	0.0407995	1	ERN1,GHR,GRM5,DUSP22,RPTOR,TRIM27,CEACAM1,TAF7,TNF,KSR1
GO:0060126	BP	somatotropin secreting cell differentiation	4	1	0.0410995	1	PITX2
GO:1904707	BP	positive regulation of vascular associated smooth muscle cell proliferation	46	2	0.0411932	1	ERN1,TNF
GO:0034164	BP	negative regulation of toll-like receptor 9 signaling pathway	3	1	0.0413722	1	PTPRS
GO:0031294	BP	lymphocyte costimulation	45	2	0.0416016	1	EFNB2,CD28
GO:0034654	BP	nucleobase-containing compound biosynthetic process	3795	38	0.0416031	1	FLOT1,EHMT2,ZNF542P,HDGFL1,DUT,F2R,DNAJC2,SND1,GRM5,GTF2H4,CXXC1,HOXC9,LMO7,MBD1,MET,MSX1,ATM,NPAT,PITX2,MBD3,RNF220,YY1AP1,DUSP22,RPTOR,PRDM13,TRIM27,DMRTC2,LHX5,TAF7,TNF,UBE2D3,ZNF7,ZNF26,ZNF668,KMT2D,DOT1L,MED30,CD28,TECR,RNF14,VGLL4
GO:0045840	BP	positive regulation of mitotic nuclear division	44	2	0.0417697	1	TNF,CD28
GO:0031674	CC	I band	138	4	0.0417835	1	OBSL1,NEB,ASB2,CACNA1C
GO:0002449	BP	lymphocyte mediated immunity	280	5	0.0419118	1	KIF5B,DUSP22,CEACAM1,TNF,CD28
GO:0031685	MF	adenosine receptor binding	6	1	0.0419439	1	GRM5
GO:2000436	BP	positive regulation of protein neddylation	5	1	0.0419857	1	DCUN1D2
GO:0009211	BP	pyrimidine deoxyribonucleoside triphosphate metabolic process	6	1	0.0421503	1	DUT
GO:0033227	BP	dsRNA transport	3	1	0.0421539	1	FLOT1
GO:0035556	BP	intracellular signal transduction	2618	29	0.042193	1	FLOT1,CNKSR1,RAB42,ERN1,F2R,F3,F10,SHANK2,GHR,GRIN2A,GRM5,MET,MSX1,ATM,ASB2,DUSP22,RPTOR,TRIM27,RPS6KA2,CEACAM1,WNK4,TNF,CACNA1C,LRRK1,DOT1L,PEA15,KSR1,TICRR,CD28,VGLL4
GO:0002823	BP	negative regulation of adaptive immune response based on somatic recombination of immune receptors built from immunoglobulin superfamily domains	52	2	0.0423265	1	DUSP22,CEACAM1
GO:0030674	MF	protein-macromolecule adaptor activity	302	6	0.0424535	1	CNKSR1,BAIAP2,SHANK2,OBSL1,RPTOR,KSR1
GO:0045601	BP	regulation of endothelial cell differentiation	47	2	0.0428027	1	CEACAM1,TNF
GO:1903626	BP	positive regulation of DNA catabolic process	6	1	0.0429261	1	ST20,ATM
GO:0031548	BP	regulation of brain-derived neurotrophic factor receptor signaling pathway	3	1	0.0429713	1	FSTL4
GO:0016570	BP	histone modification	489	8	0.0430682	1	EHMT2,UBE2U,CXXC1,ATM,MBD3,PRDM13,DMRTC2,TAF7,KMT2D,DOT1L
GO:0071310	BP	cellular response to organic substance	2364	26	0.0430763	1	FLOT1,BAIAP2,AGPAT1,EHMT2,COMP,EFNB2,ERN1,F3,GAB1,GHR,GRM5,EEF2K,KCNQ1,KIF5B,MSX1,ATM,TOLLIP,DUSP22,RPTOR,PTPRN2,RPS6KA2,CEACAM1,TAF7,TNF,UBE2D3,KMT2D,NUMBL,RNF14
GO:0001816	BP	cytokine production	806	10	0.0431628	1	FLOT1,AGPAT1,F2R,F3,PTPRS,TRIM27,CEACAM1,SPTBN1,TNF,CD28
GO:0035585	BP	calcium-mediated signaling using extracellular calcium source	4	1	0.043323	1	CACNA1C
GO:0090427	BP	activation of meiosis	4	1	0.0433322	1	MSX1
GO:0120016	MF	sphingolipid transfer activity	10	1	0.0437825	1	GLTP
GO:0060351	BP	cartilage development involved in endochondral bone morphogenesis	31	2	0.0438752	1	COMP,GHR
GO:0061649	MF	ubiquitin modification-dependent histone binding	4	1	0.0440281	1	DNAJC2
GO:0010770	BP	positive regulation of cell morphogenesis involved in differentiation	78	3	0.0441078	1	BAIAP2,OBSL1,EEF2K
GO:0051146	BP	striated muscle cell differentiation	279	6	0.0442189	1	FLOT1,EFNB2,OBSL1,MSX1,NEB,ASB2
GO:0097527	BP	necroptotic signaling pathway	8	1	0.0442191	1	TNF
GO:0033314	BP	mitotic DNA replication checkpoint signaling	10	1	0.0442302	1	TICRR
GO:0046976	MF	histone methyltransferase activity (H3-K27 specific)	3	1	0.0444335	1	EHMT2
GO:0031371	CC	ubiquitin conjugating enzyme complex	9	1	0.0445508	1	UBE2U
GO:0030174	BP	regulation of DNA-templated DNA replication initiation	8	1	0.0446403	1	TICRR
GO:0001025	MF	RNA polymerase III general transcription initiation factor binding	4	1	0.0446556	1	RPTOR
GO:0002035	BP	brain renin-angiotensin system	5	1	0.0448007	1	RPS6KA2
GO:0002248	BP	connective tissue replacement involved in inflammatory response wound healing	7	1	0.0448382	1	F2R
GO:1903539	BP	protein localization to postsynaptic membrane	35	2	0.0448441	1	CACNG2,GRIN2A
GO:2000144	BP	positive regulation of DNA-templated transcription, initiation	47	2	0.0449197	1	TAF7,MED30
GO:0098879	MF	structural constituent of postsynaptic specialization	3	1	0.0449492	1	SHANK2
GO:0098919	MF	structural constituent of postsynaptic density	3	1	0.0449492	1	SHANK2
GO:0055006	BP	cardiac cell development	87	3	0.0449919	1	OBSL1,NEB,ASB2
GO:1903795	BP	regulation of inorganic anion transmembrane transport	6	1	0.0450383	1	GRM5
GO:0032687	BP	negative regulation of interferon-alpha production	6	1	0.0451215	1	PTPRS
GO:0061982	BP	meiosis I cell cycle process	132	3	0.0452048	1	EHMT2,RNF212,ATM,DMRTC2
GO:0005516	MF	calmodulin binding	200	5	0.0452339	1	EEF2K,KCNQ1,PHKG1,CEACAM1,SPTBN1,CACNA1C
GO:0061325	BP	cell proliferation involved in outflow tract morphogenesis	4	1	0.0452776	1	PITX2
GO:0046073	BP	dTMP metabolic process	7	1	0.0455696	1	DUT
GO:0005655	CC	nucleolar ribonuclease P complex	7	1	0.0457132	1	RPP21
GO:1902565	BP	positive regulation of neutrophil activation	6	1	0.0457305	1	TNF
GO:0007616	BP	long-term memory	35	2	0.045734	1	EHMT2,CHST10
GO:1901701	BP	cellular response to oxygen-containing compound	1174	15	0.0457663	1	BAIAP2,EHMT2,EFNB2,ERN1,GAB1,GHR,GRM5,EEF2K,KCNQ1,MET,ATM,RPTOR,PTPRN2,RPS6KA2,CEACAM1,TNF
GO:0010950	BP	positive regulation of endopeptidase activity	174	4	0.0458887	1	F2R,F3,GRIN2A,ST20,TNF
GO:0062237	BP	protein localization to postsynapse	36	2	0.0459106	1	CACNG2,GRIN2A
GO:0035023	BP	regulation of Rho protein signal transduction	85	3	0.0461729	1	FLOT1,F2R,MET
GO:0006414	BP	translational elongation	53	2	0.0461732	1	GRM5,EEF2K
GO:0032991	CC	protein-containing complex	5176	47	0.046348	1	PDCD7,FLOT1,CACNG2,CFDP1,COMP,COL26A1,UBE2U,ERN1,F3,ACIN1,OBSL1,GHR,SND1,GRIN2A,GTF2H4,CXXC1,HOXC9,KCNQ1,KIF5B,LMO7,MET,ATM,ASB2,PHKG1,PITX2,MBD3,TOLLIP,RNF220,DCUN1D2,DUSP22,PSMD7,PSMD12,RPTOR,PTPRN2,CDH23,ZSWIM4,SPTBN1,TAF7,GET1,CACNA1C,RPP21,COL18A1,KMT2D,DOT1L,PEA15,KSR1,MED30,CD28,RNF14
GO:0060260	BP	regulation of transcription initiation from RNA polymerase II promoter	49	2	0.0464382	1	TAF7,MED30
GO:0000502	CC	proteasome complex	59	2	0.0465134	1	PSMD7,PSMD12
GO:0003358	BP	noradrenergic neuron development	5	1	0.0466425	1	RNF220
GO:0051052	BP	regulation of DNA metabolic process	466	7	0.0466897	1	EHMT2,DNAJC2,ST20,ATM,MBD3,TNF,TICRR,CD28
GO:0072383	BP	plus-end-directed vesicle transport along microtubule	6	1	0.0470633	1	KIF5B
GO:0009611	BP	response to wounding	553	9	0.0471596	1	COMP,CLDN19,F2R,F3,F10,GRIN2A,PTPRS,CEACAM1,TNF
GO:0043394	MF	proteoglycan binding	36	2	0.0472221	1	COMP,PTPRS
GO:0030544	MF	Hsp70 protein binding	44	2	0.0472274	1	ERN1,DNAJC2
GO:0032259	BP	methylation	367	6	0.0476657	1	EHMT2,CXXC1,MBD3,PRDM13,DMRTC2,KMT2D,DOT1L
GO:0047429	MF	nucleoside-triphosphate diphosphatase activity	9	1	0.0478647	1	DUT
GO:0001915	BP	negative regulation of T cell mediated cytotoxicity	10	1	0.0479073	1	CEACAM1
GO:0002861	BP	regulation of inflammatory response to antigenic stimulus	44	2	0.0480703	1	TNF,CD28
GO:1990048	BP	anterograde neuronal dense core vesicle transport	5	1	0.0481443	1	KIF5B
GO:1903361	BP	protein localization to basolateral plasma membrane	8	1	0.0481499	1	CACNG2
GO:0009966	BP	regulation of signal transduction	2923	32	0.0481508	1	FLOT1,CACNG2,BAIAP2,AGPAT1,ERN1,F2R,F3,F10,SHANK2,FSTL4,GHR,GRM5,UBAC2,MET,MSX1,ATM,RNF220,DUSP22,RPTOR,PTPRS,TRIM27,CEACAM1,SPTBN1,TNF,UBE2D3,LRRK1,KMT2D,DOT1L,PEA15,KSR1,CD28,RNF14,VGLL4
GO:0007088	BP	regulation of mitotic nuclear division	111	3	0.0481773	1	OBSL1,ATM,TNF,CD28
GO:0030016	CC	myofibril	226	5	0.0484884	1	OBSL1,NEB,ASB2,SPTBN1,CACNA1C
GO:0002925	BP	positive regulation of humoral immune response mediated by circulating immunoglobulin	7	1	0.0486542	1	TNF
GO:0001999	BP	renal response to blood flow involved in circulatory renin-angiotensin regulation of systemic arterial blood pressure	6	1	0.0487529	1	F2R
GO:0002001	BP	renin secretion into blood stream	6	1	0.0487529	1	F2R
GO:0090241	BP	negative regulation of histone H4 acetylation	6	1	0.048837	1	TAF7
GO:1901889	BP	negative regulation of cell junction assembly	32	2	0.0488424	1	DUSP22,TNF
GO:0099530	MF	G protein-coupled receptor activity involved in regulation of postsynaptic membrane potential	4	1	0.0488577	1	GRM5
GO:0003044	BP	regulation of systemic arterial blood pressure mediated by a chemical signal	48	2	0.0488586	1	F2R,RPS6KA2
GO:0060999	BP	positive regulation of dendritic spine development	34	2	0.0489314	1	BAIAP2,EEF2K
GO:0015846	BP	polyamine transport	8	1	0.0490076	1	TAF7
GO:1905286	CC	serine-type peptidase complex	11	1	0.0490543	1	F3
GO:0009221	BP	pyrimidine deoxyribonucleotide biosynthetic process	7	1	0.049081	1	DUT
GO:0099562	BP	maintenance of postsynaptic density structure	4	1	0.0491382	1	SHANK2
GO:0098971	BP	anterograde dendritic transport of neurotransmitter receptor complex	5	1	0.0495966	1	KIF5B
GO:0000394	BP	RNA splicing, via endonucleolytic cleavage and ligation	11	1	0.0496342	1	ERN1
GO:0048545	BP	response to steroid hormone	328	6	0.0496415	1	PDCD7,GHR,TAF7,TNF,KMT2D,RNF14
GO:0048304	BP	positive regulation of isotype switching to IgG isotypes	10	1	0.0497443	1	CD28
GO:0051026	BP	chiasma assembly	7	1	0.0498586	1	RNF212
GO:0008066	MF	glutamate receptor activity	27	2	0.0498909	1	GRIN2A,GRM5
